# Supplementary material for: m6Am-seq reveals the dynamic m6Am methylation in the human transcriptome
Source: Nat Commun. 2021 Aug 6;12:4778. doi: 10.1038/s41467-021-25105-5 (PMC8346571; doi:10.1038/s41467-021-25105-5)
Supplement: Supplementary file 3 — Supplementary Data 1 [file 41467_2021_25105_MOESM3_ESM.xlsx]

## Sheet: Sheet1
Chr	Start	End	Gene Name
chr1	10003486	10032226	MIR5697
chr1	100598321	100598651	SASS6
chr1	100598706	100602481	TRMT13
chr1	10535003	10659342	PEX14
chr1	10820817	10856733	CASZ1
chr1	109289257	109295751	STXBP3
chr1	109607286	109618624	TAF13
chr1	109633363	109637375	TMEM167B
chr1	111682005	111690509	DRAM2
chr1	112162405	112233984	RAP1A
chr1	112298250	112298520	INKA2
chr1	113162075	113196239	CAPZA1
chr1	113471965	113498975	SLC16A1
chr1	11866213	11867234	MTHFR
chr1	119683019	119693266	WARS2
chr1	11986247	11986485	KIAA2013
chr1	12040238	12042143	MFN2
chr1	12677559	12677737	DHRS3
chr1	14068639	14143057	PRDM2
chr1	143744223	143744519	LINC01138
chr1	144340538	144341756	LINC00869
chr1	145507557	145508209	RBM8A
chr1	148928313	148932919	LOC645166
chr1	149400370	149400550	FCGR1CP
chr1	149576281	149672357	RNVU1-20
chr1	149804221	149804362	HIST2H4B
chr1	149858113	149858232	HIST2H2BE
chr1	149884959	149889434	SV2A
chr1	150039350	150039558	VPS45
chr1	150266262	150280519	MRPS21
chr1	150336587	150337306	RPRD2
chr1	150488233	150490389	FALEC
chr1	150549514	150552214	MCL1
chr1	150599979	150602098	ENSA
chr1	151043054	151060696	GABPB2
chr1	151138498	151138974	SCNM1
chr1	151298815	151300191	PI4KB
chr1	151318986	151319769	GBAT2
chr1	151319486	151320163	RFX5
chr1	151512781	151535118	MIR554
chr1	151958658	151966714	S100A10
chr1	152006191	152009511	S100A11
chr1	153598915	153604583	S100A1
chr1	153606458	153606726	S100A13
chr1	154942642	154946959	SHC1
chr1	154943073	154943223	SHC1
chr1	154955770	154960581	FLAD1
chr1	155112662	155112996	DPM3
chr1	155225035	155225274	FAM189B
chr1	155243051	155243320	CLK2
chr1	155948157	155948336	ARHGEF2
chr1	156023437	156023616	UBQLN4
chr1	156060352	156084749	LMNA
chr1	156252704	156255089	TMEM79
chr1	156536328	156542396	IQGAP3
chr1	15736391	15736600	EFHD2
chr1	160209762	160232350	DCAF8
chr1	161012643	161015769	USF1
chr1	161070608	161087866	NIT1
chr1	161195759	161196246	TOMM40L
chr1	16133955	16134194	UQCRHL
chr1	16693585	16721884	SZRD1
chr1	167190066	167334718	POU2F1
chr1	167522848	167523056	CREG1
chr1	170024550	170043879	KIFAP3
chr1	171750761	171753129	METTL13
chr1	173684080	173702919	KLHL20
chr1	173837369	173839689	ZBTB37
chr1	174968571	174968751	CACYBP
chr1	179846382	179846941	TOR1AIP2
chr1	179851177	179851653	TOR1AIP1
chr1	179851861	179853845	TOR1AIP1
chr1	179851862	179853845	TOR1AIP1
chr1	180601146	180601386	XPR1
chr1	183387335	183387604	NMNAT2
chr1	183602269	183605076	ARPC5
chr1	184356150	184356420	C1orf21
chr1	186648549	186649559	PTGS2
chr1	192778169	192779333	RGS2
chr1	193091088	193091418	CDC73
chr1	19712097	19812135	CAPZB
chr1	197704811	197742031	DENND1B
chr1	19923471	19950014	RPS14P3
chr1	200587751	200589862	KIF14
chr1	201438059	201438299	PHLDA3
chr1	201617510	201617989	NAV1
chr1	202317830	202318040	PPP1R12B
chr1	203764665	203765681	ZC3H11A
chr1	204120981	204121310	ETNK2
chr1	205473684	205492332	CDK18
chr1	205719192	205719372	NUCKS1
chr1	205744156	205744610	RAB29
chr1	207494817	207494996	CD55
chr1	20812460	20812728	CAMK2N1
chr1	208391007	208417665	PLXNA2
chr1	211432619	211432919	RCOR3
chr1	211848764	211848972	NEK2
chr1	212781970	212782269	ATF3
chr1	212860056	212873327	BATF3
chr1	213123862	213134557	VASH2
chr1	213186694	213189217	ANGEL2
chr1	214161278	214161787	PROX1
chr1	214776532	214787223	CENPF
chr1	21766583	21766823	NBPF3
chr1	217804666	217822281	SPATA17
chr1	218458629	218475676	RRP15
chr1	218519403	218519553	TGFB2-AS1
chr1	221912700	221915488	DUSP10
chr1	222885895	222886164	BROX
chr1	224370910	224377486	DEGS1
chr1	226250408	226252102	H3F3AP4
chr1	226271276	226271482	H3F3AP4
chr1	231114795	231115002	ARV1
chr1	231472363	231473618	EXOC8
chr1	23435533	23495351	LUZP1
chr1	234508840	234509339	LOC101927765
chr1	235324286	235324722	RBM34
chr1	235491869	235505359	GGPS1
chr1	236958581	236958791	MTR
chr1	23857563	23857712	E2F2
chr1	243419307	243433411	SDCCAG8
chr1	245133171	245245437	LOC101928068
chr1	246729327	246729565	TFB2M
chr1	246729759	246755115	CNST
chr1	249152450	249153255	ZNF692
chr1	24969624	24973211	SRRM1
chr1	25554707	25559013	SYF2
chr1	26437656	26437895	PDIK1L
chr1	26758773	26759497	DHDDS
chr1	26798902	26800612	HMGN2
chr1	27153201	27153380	ZDHHC18
chr1	27216544	27216869	GPN2
chr1	27481322	27481621	SLC9A1
chr1	28261466	28261675	SMPDL3B
chr1	28555496	28559542	DNAJC8
chr1	28562602	28562929	ATP5IF1
chr1	2985742	3102810	MIR4251
chr1	31532137	31538564	PUM1
chr1	32573644	32620307	KPNA6
chr1	32645345	32647059	TXLNA
chr1	32852435	32860062	BSDC1
chr1	33099656	33116191	ZBTB8OS
chr1	33276634	33283094	S100PBP
chr1	35734568	35824541	ZMYM4
chr1	3689325	3691889	SMIM1
chr1	38155967	38156267	C1orf109
chr1	39491967	39494600	NDUFS5
chr1	41157428	41157874	NFYC
chr1	43147906	43148323	YBX1
chr1	43424361	43424539	SLC2A1-AS1
chr1	44435653	44435863	DPH2
chr1	44497014	44497164
chr1	46126802	46152302	GPBP1L1
chr1	46598051	46598380	PIK3R3
chr1	53684570	53686311	C1orf123
chr1	57044840	57045257	PLPP3
chr1	59158563	59165747	MYSM1
chr1	61547684	61554210	NFIA
chr1	63789199	63789346	FOXD3-AS1
chr1	64058947	64059245	PGM1
chr1	6409868	6453560	ACOT7
chr1	65532359	65533429	MIR101-1
chr1	68150860	68151160	GADD45A
chr1	68697987	68698284	WLS
chr1	70654948	70671361	LRRC40
chr1	70820267	70820417	ANKRD13C
chr1	70820493	70820673	HHLA3
chr1	7831329	7837241	VAMP3
chr1	78354200	78381765	NEXN-AS1
chr1	84944920	84945129	RPF1
chr1	86046444	86046652	CYR61
chr1	86173400	86174116	ZNHIT6
chr1	87380335	87380574	HS2ST1
chr1	87794151	87794808	LMO4
chr1	8877489	8877699	RERE
chr1	89149857	89225989	PKN2-AS1
chr1	91297462	91301569	BARHL2
chr1	92763030	92764566	RPAP2
chr1	93544792	93545002	MTF2
chr1	95007204	95007413	F3
chr10	102042727	102046469	BLOC1S2
chr10	102672654	102672953	SLF2
chr10	102747293	102749532	TWNK
chr10	102821236	102821837	KAZALD1
chr10	103347698	103348027	POLL
chr10	103348045	103360510	DPCD
chr10	103454414	103454743	FBXW4
chr10	103573347	103578222	OGA
chr10	103892751	103897648	PPRC1
chr10	104209574	104209975	RPARP-AS1
chr10	104221170	104228717	MFSD13A
chr10	104459193	104474190	ARL3
chr10	104503727	104557756	WBP1L
chr10	111967363	111967572	MXI1
chr10	112064528	112064707	SMNDC1
chr10	112631553	112641061	PDCD4
chr10	114710009	114710339	TCF7L2
chr10	115614391	115614749	NHLRC2
chr10	119301652	119302100	EMX2
chr10	119806036	119806395	RAB11FIP2
chr10	120514249	120514638	CACUL1
chr10	121410882	121411210	BAG3
chr10	12391542	12391782	CAMK1D
chr10	124758164	124768366	IKZF5
chr10	126848991	126849110	CTBP2
chr10	127512104	127512282	BCCIP
chr10	13386908	13390298	SEPHS1
chr10	13628939	13639513	PRPF18
chr10	13749388	13749567	PRPF18
chr10	15120721	15130775	ACBD7
chr10	15183464	15210709	PPIAP30
chr10	15902293	15902532	MINDY3
chr10	17270449	17271440	VIM
chr10	180603	226037	ZMYND11
chr10	21805467	21806576	SKIDA1
chr10	22610139	22610407	BMI1
chr10	27112218	27150016	ABI1
chr10	31608041	31791335	ZEB1
chr10	32667457	32667726	EPC1
chr10	33623443	33623833	NRP1
chr10	35360262	35379311	MIR3611
chr10	42970939	42971178	LINC00839
chr10	45473499	45474330	DEPP1
chr10	51371196	51371344	PARGP1
chr10	52750648	52751218	PRKG1
chr10	53457765	53459355	CSTF2T
chr10	61469379	61469649	SLC16A9
chr10	69583130	69597937	DNAJC12
chr10	69644427	69644756	SIRT1
chr10	69832791	69835103	HERC4
chr10	70164469	70167051	RUFY2
chr10	70715879	70719849	DDX21
chr10	70748477	70748836	KIF1BP
chr10	70883909	70892766	VPS26A
chr10	71812357	71835374	H2AFY2
chr10	74927877	74928116	FAM149B1
chr10	75113405	75118617	CFAP70
chr10	75255510	75256102	PPP3CB
chr10	75255603	75255782	PPP3CB
chr10	75910634	75910843	AP3M1
chr10	81585991	81586350	NUTM2B-AS1
chr10	88718317	88718524	SNCG
chr10	89264551	89265151	MINPP1
chr10	93668759	93669258	FGFBP3
chr10	93999592	94050875	CPEB3
chr10	94449681	94449949	HHEX
chr10	94608212	94653196	EXOC6
chr10	95462120	95462329	FRA10AC1
chr10	96121507	96122733	NOC3L
chr10	97889472	97889652	ZNF518A
chr10	98346569	98346809	TM9SF3
chr10	99379412	99393913	MORN4
chr10	99473465	99473675	MARVELD1
chr11	101981192	101981552	YAP1
chr11	102980160	102980400	DYNC2H1
chr11	107326399	107328572	CWF19L2
chr11	107431551	107436461	ALKBH8
chr11	107729765	107729914	SLC35F2
chr11	108464164	108464374	EXPH5
chr11	10877778	10879620	ZBED5
chr11	10879764	10899945	ZBED5-AS1
chr11	110118523	110167437	RDX
chr11	111636066	111637169	PPP2R1B
chr11	111749397	111750181	C11orf1
chr11	111895658	111896167	DLAT
chr11	112831969	112832298	NCAM1
chr11	113185251	113194116	TTC12
chr11	116968951	116969131	SIK3
chr11	118401862	118403752	LOC101929089
chr11	118889179	118889626	TRAPPC4
chr11	118900011	118901616	SLC37A4
chr11	118901382	118901616	SLC37A4
chr11	118972369	118972696	DPAGT1
chr11	119252488	119265767	USP2-AS1
chr11	12399118	12399298	PARVA
chr11	124543740	124561611	SIAE
chr11	124609829	124609977	NRGN
chr11	124972179	124981659	TMEM218
chr11	125495795	125499290	CHEK1
chr11	126138935	126142910	FOXRED1
chr11	12695969	12697053	TEAD1
chr11	13299304	13331577	ARNTL
chr11	14520421	14521441	COPB1
chr11	19138692	19167745	ZDHHC13
chr11	20409076	20414474	PRMT3
chr11	27384499	27384795	CCDC34
chr11	27493993	27494322	LGR4
chr11	27523351	27528326	LIN7C
chr11	2950442	2950650	PHLDA2
chr11	30607720	30607930	MPPED2
chr11	308107	308369	IFITM2
chr11	31391377	31436371	DNAJC24
chr11	313991	314289	IFITM1
chr11	31832398	31839509	PAX6
chr11	320740	320914	IFITM3
chr11	33182857	33183037	CSTF3
chr11	33792330	33796071	FBXO3
chr11	43902357	43902564	ALKBH3
chr11	45826641	45827267	SLC35C1
chr11	45939465	45939674	PEX16
chr11	46105810	46142836	PHF21A
chr11	46402393	46404163	MDK
chr11	46638826	46639276	ATG13
chr11	47270449	47281450	NR1H3
chr11	47446703	47448024	PSMC3
chr11	504988	507283	RNH1
chr11	57479530	57479795	MED19
chr11	57529234	57563093	CTNND1
chr11	58346587	58346885	ZFP91-CNTF
chr11	60691913	60692152	TMEM132A
chr11	61189059	61197464	CPSF7
chr11	61595505	61595895	FADS2
chr11	61734832	61735132	FTH1
chr11	62439091	62439241	UQCC3
chr11	62476973	62477032	BSCL2
chr11	62623484	62623781	SLC3A2
chr11	62648344	62648552	SLC3A2
chr11	64085316	64085556	TRMT112
chr11	64684543	64684722	ATG2A
chr11	65190269	65190479	NEAT1
chr11	65266467	65267271	MALAT1
chr11	65479681	65480394	KAT5
chr11	65686728	65687443	DRAP1
chr11	65767895	65769637	BANF1
chr11	66406088	66407333	RBM4
chr11	67888649	67888858	CHKA
chr11	67957526	67981239	KMT5B
chr11	68451943	68452147	GAL
chr11	69455873	69456113	CCND1
chr11	71158683	71159477	DHCR7
chr11	71634450	71637115	LOC100133315
chr11	72433133	72433403	ARAP1
chr11	73879611	73882064	C2CD3
chr11	74459913	74460063	RNF169
chr11	74656121	74660232	XRRA1
chr11	74660292	74676134	SPCS2
chr11	76094502	76094652	GVQW3
chr11	77184808	77185108	PAK1
chr11	77532160	77553658	AAMDC
chr11	82783108	82784374	RAB30-AS1
chr11	82868137	82868587	PCF11
chr11	82997151	82997450	CCDC90B
chr11	840450	842529	POLR2L
chr11	85339617	85346736	TMEM126B
chr11	85358963	85365197	TMEM126A
chr11	93212347	93276546	SMCO4
chr11	93474760	93486882	C11orf54
chr11	94706845	94707172	KDM4D
chr11	94800041	94800700	SRSF8
chr12	100660918	100676853	SCYL2
chr12	10365435	10365673	GABARAPL1
chr12	104234825	104234975	NT5DC3
chr12	104324112	104325396	MIR3652
chr12	104850692	104850962	CHST11
chr12	106533033	106533392	NUAK1
chr12	107349530	107365285	TMEM263
chr12	107487096	107487635	CRY1
chr12	10875714	10875953	YBX3
chr12	108954656	108955075	SART3
chr12	112036941	112037450	ATXN2
chr12	115121072	115121969	TBX3
chr12	118704562	118810750	TAOK3
chr12	122018036	122018364	KDM2B
chr12	122018740	122018920	KDM2B
chr12	122239636	122240852	LINC01089
chr12	123920861	123921280	RILPL2
chr12	12764767	12788713	CREBL2
chr12	14923918	14924065	HIST4H4
chr12	2113461	2113701	DCP1B
chr12	22199108	22199377	CMAS
chr12	24521554	24715524	SOX5
chr12	25348150	25357143	ETFRF1
chr12	28342894	28343372	CCDC91
chr12	2921853	2922090	ITFG2
chr12	2986365	2997619	RHNO1
chr12	30848601	30848929	IPO8
chr12	31451151	31479159	FLJ13224
chr12	32908619	32908887	YARS2
chr12	4382902	4383171	CCND2
chr12	46633672	46663118	SLC38A1
chr12	46766345	46766645	SLC38A2
chr12	48499656	48501879	SENP1
chr12	48499942	48500091	SENP1
chr12	49239446	49245957	DDX23
chr12	49351102	49351252	ARF3
chr12	50794592	50821568
chr12	51477186	51477454	CSRNP2
chr12	51632508	51634667	DAZAP2
chr12	53298697	53343650	KRT8
chr12	53614017	53614197	RARG
chr12	53835433	53837381	PRR13
chr12	53845886	53846066	PCBP2
chr12	54332576	54332815	HOXC13
chr12	54366910	54367239	HOXC11
chr12	56194665	56211540	SARNP
chr12	56211806	56212870	ORMDL2
chr12	56521986	56522225	ESYT1
chr12	56546263	56547798	MYL6B
chr12	56726825	56727837	PAN2
chr12	56881958	56882198	GLS2
chr12	56915609	56956266	RBMS2
chr12	57008958	57024115	BAZ2A
chr12	57081806	57082192	PTGES3
chr12	57482737	57483037	NAB2
chr12	57505016	57505196	STAT6
chr12	57816670	57824549	INHBC
chr12	57911217	57914300	MIR616
chr12	58005218	58005604	ARHGEF25
chr12	58164961	58165914	METTL1
chr12	6451046	6451283	TNFRSF1A
chr12	64615897	64616076	C12orf66
chr12	66218240	66218990	HMGA2
chr12	6875483	6879356	PTMS
chr12	69633317	69644978	CPSF6
chr12	7023614	7025074	ENO2
chr12	7079680	7079916	PHB2
chr12	7079944	7083520	EMG1
chr12	72058035	72058304	ZFC3H1
chr12	72080147	72080505	TMEM19
chr12	72233487	72266744	MRS2P2
chr12	7282967	7283146	CLSTN3
chr12	77157854	77199130	ZDHHC17
chr12	80328612	80328731	PPP1R12A
chr12	8088624	8088892	SLC2A3
chr12	81283093	81331694	MIR618
chr12	85285764	85306608	SLC6A15
chr12	8850496	8850736	RIMKLB
chr12	93804937	93836026	UBE2N
chr12	93960897	93965174	SOCS2
chr12	94071147	94072648	CRADD
chr12	95461119	95467404	NR2C1
chr12	95611522	95645815	VEZT
chr13	100738374	100741197	LOC105370333
chr13	103249286	103249525	TPP2
chr13	103451399	103451728	KDELC1
chr13	114138173	114145023	DCUN1D2
chr13	20356876	20357176	PSPC1
chr13	21714653	21715096	SAP18
chr13	25077811	25086948	PARP4
chr13	26793719	26796242	RNF6
chr13	30423741	30424820	UBL3
chr13	33002108	33002315	N4BP2L1
chr13	33112780	33113022	N4BP2L2
chr13	33160564	33225947	PDS5B
chr13	37574766	37576688	EXOSC8
chr13	40229764	40233517	COG6
chr13	41341069	41345347	MRPS31
chr13	41635423	41636807	WBP4
chr13	41706787	41706936	KBTBD6
chr13	41885341	41885637	NAA16
chr13	45563434	45563613	NUFIP1
chr13	47127296	47127595	LRCH1
chr13	47365493	47371367	ESD
chr13	48807274	48807600	ITM2B
chr13	49822047	49822227	CDADC1
chr13	50069746	50070189	PHF11
chr13	50306905	50366938	KPNA3
chr13	50656305	50678930	DLEU1
chr13	67801914	67804468	PCDH9
chr13	72440971	72441330	DACH1
chr13	73355906	73356266	PIBF1
chr13	73633050	73633349	KLF5
chr13	77595859	77601331	FBXL3
chr13	77901057	77901177	MYCBP2
chr13	93879061	93879420	GPC6
chr13	96296810	96296960	DZIP1
chr14	100705102	100705460	YY1
chr14	102228135	102229299	PPP2R5C
chr14	102783803	102783982	ZNF839
chr14	104095525	104095645	KLC1
chr14	20876188	20881579	TEP1
chr14	21152604	21167567	RNASE4
chr14	21561817	21572863	ZNF219
chr14	21943073	21945132	RAB2B
chr14	21993738	22005173	SALL2
chr14	23380552	23388396	RBM23
chr14	23397824	23398794	PRMT5
chr14	23445954	23446223	AJUBA
chr14	23468325	23479410	C14orf93
chr14	23503935	23504294	PSMB5
chr14	23538790	23548029	ACIN1
chr14	23564683	23567078	ACIN1
chr14	23652571	23652869	SLC7A8
chr14	23775971	23777032	BCL2L2
chr14	24410225	24423406	DHRS4
chr14	24680781	24682830	CHMP4A
chr14	24687343	24701591	NEDD8-MDP1
chr14	24701628	24701897	GMPR2
chr14	24768802	24769039	DHRS1
chr14	24899141	24900102	KHNYN
chr14	31494706	31535402	AP4S1
chr14	31495308	31495607	STRN3
chr14	32545488	32545905	ARHGAP5-AS1
chr14	34904409	34931468	SPTSSA
chr14	35182584	35184029	CFL2
chr14	35343809	35344704	BAZ1A
chr14	35579760	35591749	KIAA0391
chr14	36295597	36295835	BRMS1L
chr14	39644387	39645310	PNN
chr14	39901225	39901435	FBXO33
chr14	45599915	45603732	FKBP3
chr14	50085406	50087403	RPL36AL
chr14	51000069	51054599	ATL1
chr14	51134772	51135071	SAV1
chr14	52327380	52417477	LOC102723604
chr14	53417262	53417815	FERMT2
chr14	55480268	55493819	WDHD1
chr14	57735606	57746920	EXOC5
chr14	58765222	58766529	ARID4A
chr14	58875622	58893960	TIMM9
chr14	61116036	61116155	SIX1
chr14	62162119	62162447	HIF1A
chr14	65569055	65569262	MAX
chr14	67819748	67826631	ATP6V1D
chr14	69392385	69446083	ACTN1
chr14	69619585	69619914	DCAF5
chr14	73393040	73406597	DCAF4
chr14	74111638	74128716	DNAL1
chr14	74486059	74489739	BBOF1
chr14	75179850	75182668	FCF1
chr14	75422139	75422437	PGF
chr14	75593454	75593783	NEK9
chr14	75745481	75745691	FOS
chr14	76448065	76448365	TGFB3
chr14	76618228	76621339	GPATCH2L
chr14	77564578	77572143	CIPC
chr14	78174414	78177217	SLIRP
chr14	79745682	79746252	NRXN3
chr14	82000055	82000205	SEL1L
chr14	90722894	90729707	PSMC1
chr14	96968713	96968923	PAPOLA
chr14	99947739	99959125	CCNK
chr15	22833395	22833665	TUBGCP5
chr15	22892260	22929714	CYFIP1
chr15	23114253	23115254	LOC283683
chr15	29967139	29967349	FAM189A1
chr15	34634065	34635362	NOP10
chr15	34846092	34875771	GOLGA8B
chr15	37391741	37393500	MEIS2
chr15	38746328	38756336	FAM98B
chr15	40400520	40401085	BMF
chr15	41576188	41578219	OIP5-AS1
chr15	41624643	41624819	OIP5
chr15	41694509	41694658	NDUFAF1
chr15	41952610	41961242	MGA
chr15	42566366	42566696	GANC
chr15	43378346	43398286	UBR1
chr15	43885441	43886426	CKMT1B
chr15	44038590	44038800	PDIA3
chr15	44084426	44093767	MIR1282
chr15	44084574	44084725	SERF2
chr15	44168261	44168618	PIN4P1
chr15	44829266	44846864	EIF3J
chr15	45315302	45335504	SORD
chr15	50474393	50474662	SLC27A2
chr15	52849303	52861613	ARPP19
chr15	55611133	55611608	PIGBOS1
chr15	55677881	55727180	C15orf65
chr15	56999296	57025896	ZNF280D
chr15	57210833	57211043	TCF12
chr15	58350219	58358121	ALDH1A2
chr15	60770216	60771359	ICE2
chr15	60970866	61521502	RORA-AS2
chr15	63334838	63336280	TPM1
chr15	63481728	63537004	RAB8B
chr15	64983773	64995480	OAZ2
chr15	65116444	65117867	PIF1
chr15	65134082	65147153	PLEKHO2
chr15	65425877	65426174	PDCD7
chr15	65903743	65904071	SLC24A1
chr15	65947009	65947374	SLC24A1
chr15	66161797	66169742	RAB11A
chr15	66679211	66679449	MAP2K1
chr15	66797421	66807878	ZWILCH
chr15	70991951	70994407	UACA
chr15	74218799	74219008	LOXL1
chr15	74287014	74290345	PML
chr15	75660535	75660968	MAN2C1
chr15	77578795	77712446	PEAK1
chr15	79165123	79178565	MORF4L1
chr15	80351939	80412694	ZFAND6
chr15	83419316	83423407	SNHG21
chr15	89453139	89456700	MFGE8
chr15	89787194	89801940	FANCI
chr15	89877058	89878026	POLG
chr15	91477850	91479182	UNC45A
chr15	99191768	99192398	IGF1R
chr16	1004613	1031598	LMF1
chr16	103829	105464	SNRNP25
chr16	10641432	10674573	EMP2
chr16	12009496	12009825	GSPT1
chr16	12070591	12096886	SNX29
chr16	14165170	14234464	MKL2
chr16	15068820	15092227	PDXDC1
chr16	15733027	15737023	MARF1
chr16	188220	188697	NPRL3
chr16	19535179	19539196	CCP110
chr16	19566916	19580763	VPS35L
chr16	20911530	20911680	LYRM1
chr16	20911691	20935359	LYRM1
chr16	2314268	2317338	RNPS1
chr16	23568892	23569432	UBFD1
chr16	25114750	25122876	LCMT1-AS1
chr16	2563727	2569230	ATP6V0C
chr16	2722458	2723440	ERVK13-1
chr16	28503045	28503564	CLN3
chr16	28549468	28550495	NUPR1
chr16	28620094	28621365	SULT1A1
chr16	28834369	28834579	ATXN2L
chr16	29817417	29818479	MAZ
chr16	29823469	29824555	PRRT2
chr16	29874311	29874609	CDIPT
chr16	29910406	29910585	SEZ6L2
chr16	29985188	29985368	TAOK2
chr16	30007530	30007894	INO80E
chr16	30087297	30087757	PPP4C
chr16	30134394	30134630	MAPK3
chr16	30389955	30390759	ZNF48
chr16	30418853	30428907	ZNF771
chr16	30456969	30457296	SEPHS2
chr16	30709228	30709810	LOC730183
chr16	30773090	30773565	CCDC189
chr16	3109131	3109371	MMP25-AS1
chr16	3658475	3661607	SLX4
chr16	446755	446991	NME4
chr16	4524704	4557715	HMOX2
chr16	4852436	4852951	ROGDI
chr16	53726229	53737850	RPGRIP1L
chr16	56485392	56492477	OGFOD1
chr16	56642445	56643212	MT2A
chr16	57513571	57513779	DOK4
chr16	58426298	58438644	GINS3
chr16	58534047	58537725	NDRG4
chr16	66638567	66638806	CMTM3
chr16	67190465	67193812	TRADD
chr16	67709955	67753273	GFOD2
chr16	69166499	69170606	UTP4
chr16	69599869	69600049	NFAT5
chr16	70076317	70099851	PDXDC2P-NPIPB14P
chr16	72042643	72046117	DHODH
chr16	72127645	72130300	TXNL4B
chr16	74999696	75019044	WDR59
chr16	75032915	75033393	ZNRF1
chr16	77224816	77228567	MON1B
chr16	81348571	81348750	GAN
chr16	85646796	85682218	GSE1
chr16	87425860	87435838	MAP1LC3B
chr16	87799419	87799598	KLHDC4
chr16	8953090	8962869	CARHSP1
chr17	13972778	13977720	COX10-AS1
chr17	15902754	15903322	ZSWIM7
chr17	16120509	16120686	PIGL
chr17	17740085	17740325	SREBF1
chr17	17810814	17875784	TOM1L2
chr17	18314682	18315904	LINC02076
chr17	18684456	18700947	TVP23B
chr17	19281326	19281506	B9D1
chr17	19552064	19552213	ALDH3A2
chr17	2496923	2541463	PAFAH1B1
chr17	26698683	26698982	SARM1
chr17	27053801	27053949	TLCD1
chr17	27591126	27621166	NUFIP2
chr17	28257007	28257246	SSH2
chr17	28443825	28505154	MIR3184
chr17	29421945	29422095	NF1
chr17	33914282	33925322	AP2B1
chr17	34171483	34171965	HEATR9
chr17	34842471	34851168	ZNHIT3
chr17	35687333	35766902	C17orf78
chr17	36413020	36413256	LOC440434
chr17	36896689	36904558	PCGF2
chr17	37844337	37844963	ERBB2
chr17	38219068	38230555	THRA
chr17	38296507	38296835	CASC3
chr17	38375574	38412711	WIPF2
chr17	39845127	39845304	EIF1
chr17	40273143	40273382	KAT2A
chr17	4046462	4053307	CYB5D2
chr17	40879756	40897114	EZH1
chr17	41322488	41331415	NBR1
chr17	42015629	42016031	PPY
chr17	42785976	42800284	DBF4B
chr17	42964094	42976993	EFTUD2
chr17	43138667	43159089	NMT1
chr17	43213014	43213252	ACBD4
chr17	4487276	4495717	SMTNL2
chr17	45258928	45266705	CDC27
chr17	45608444	45608803	NPEPPS
chr17	45727204	45727503	KPNB1
chr17	45908993	45909289	LRRC46
chr17	45973546	45993630	SP2
chr17	45976255	46018770	SP2-AS1
chr17	46620908	46622393	HOXB-AS1
chr17	46700288	46703835	HOXB9
chr17	47074774	47075013	IGF2BP1
chr17	47865981	47869256	KAT7
chr17	48207036	48207246	SAMD14
chr17	48784970	48785270	ANKRD40
chr17	53045847	53046146	COX11
chr17	5322789	5323059	RPAIN
chr17	5389694	5391691	MIS12
chr17	57189492	57232800	MIR454
chr17	57232860	57262484	PRR11
chr17	57774725	57784959	VMP1
chr17	57784856	57814877	PTRH2
chr17	57970407	57990045	RPS6KB1
chr17	58179923	58180280	LOC653653
chr17	58469257	58469586	USP32
chr17	58677544	58677872	PPM1D
chr17	60003892	60005153
chr17	61627796	61628155	DCAF7
chr17	617946	618096	VPS53
chr17	62502270	62503156	DDX5
chr17	62658266	62658386	SMURF2
chr17	65373397	65373696	PITPNC1
chr17	655573	655870	DBIL5P
chr17	66508041	66508281	PRKAR1A
chr17	6939394	6939601	SLC16A13
chr17	71282446	71308143	CDC42EP4
chr17	7140790	7142825	PHF23
chr17	73106047	73106287	ARMC7
chr17	73264210	73267311	MIF4GD
chr17	73282784	73285530	SLC25A19
chr17	7344061	7345099	FGF11
chr17	73452664	73467982	TMEM94
chr17	73780920	73805964	UNK
chr17	74668010	74668398	LOC105274304
chr17	74722912	74729069	METTL23
chr17	75277492	75398287	2020-09-09
chr17	7591667	7592143	WRAP53
chr17	76921232	76921472	TIMP2
chr17	77071019	77073538	ENGASE
chr17	7760405	7788706	NAA38
chr17	7761045	7762977	NAA38
chr17	7788123	7794005	CHD3
chr17	78010431	78013906	CCDC40
chr17	78120773	78120982	EIF4A3
chr17	79211217	79212891	TEPSIN
chr17	79827704	79829282	ARHGDIA
chr17	79875778	79876058	SIRT7
chr17	80054288	80056106	FASN
chr17	80223637	80231626	CSNK1D
chr17	8065606	8066293	VAMP2
chr17	8076966	8077481	TMEM107
chr17	8191845	8192298	RANGRF
chr17	8198481	8198661	SLC25A35
chr18	11851389	11852199	CHMP1B
chr18	158483	163375	USP14
chr18	18691333	18691812	ROCK1
chr18	21718920	21739943	CABYR
chr18	24127814	24128500	KCTD1
chr18	24128895	24129102	KCTD1
chr18	28681551	28683153	DSC2
chr18	28681946	28682395	DSC2
chr18	29522882	29523091	TRAPPC8
chr18	32073254	32259446	DTNA
chr18	3247480	3247570	MYL12A
chr18	33077691	33077955	INO80C
chr18	44676771	44676891	HDHD2
chr18	47807754	47808144	MBD1
chr18	48723723	48724051	MEX3C
chr18	55102917	55103636	ONECUT2
chr18	74155088	74207146	ZNF516
chr18	9475530	9513068	RALBP1
chr19	10763543	10764548	ILF3-DT
chr19	11039412	11039805	YIPF2
chr19	1236058	1237990	CBARP
chr19	1241749	1241983	ATP5F1D
chr19	1248552	1250139	MIDN
chr19	12848273	12848452	ASNA1
chr19	14063286	14065160	PODNL1
chr19	1407568	1417504	DAZAP1
chr19	14116984	14117134	RFX1
chr19	14228351	14228559	PRKACA
chr19	14627655	14629371	DNAJB1
chr19	14640355	14674031	TECR
chr19	16296212	16302504	FAM32A
chr19	17337013	17337900	OCEL1
chr19	17420337	17430599	DDA1
chr19	17941373	17942491	INSL3
chr19	18043824	18053500	CCDC124
chr19	1811794	1812275	ATP8B3
chr19	18284590	18285861	IFI30
chr19	18699553	18700246	REX1BD
chr19	19427303	19431321	SUGP1
chr19	19496612	19576292	MIR640
chr19	19649074	19650489	CILP2
chr19	28283985	28284848	LOC101927151
chr19	30097170	30102833	POP4
chr19	33571994	33579129	GPATCH1
chr19	33792872	33793470	CEBPA
chr19	35645625	35649297	FXYD5
chr19	35739559	35741251	LSR
chr19	36119918	36120154	RBM42
chr19	36249044	36250718	PROSER3
chr19	37177685	37178351	LINC01534
chr19	37178514	37203377	ZNF567
chr19	37314682	37341169	ZNF790
chr19	39138256	39191277	ACTN4
chr19	39384167	39390404	SIRT2
chr19	39440965	39466453	FBXO17
chr19	39936186	39944131	SUPT5H
chr19	40023240	40023507	EID2B
chr19	40030483	40030838	EID2
chr19	41256189	41256458	SNRPA
chr19	41256759	41256966	SNRPA
chr19	41816385	41816685	CCDC97
chr19	42724423	42728630	ZNF526
chr19	44100544	44103641	ZNF576
chr19	44258919	44259188	SMG9
chr19	4454019	4457791	UBXN6
chr19	45579551	45579846	ZNF296
chr19	46191664	46195574	SNRPD2
chr19	46216577	46236340	FBXO46
chr19	46357729	46366548	SYMPK
chr19	46498719	46506401	CCDC61
chr19	47220085	47220384	PRKD2
chr19	47249303	47251905	STRN4
chr19	47291004	47291842	SLC1A5
chr19	47634080	47646784	SAE1
chr19	48665565	48673860	LIG1
chr19	48745854	48759203	CARD8
chr19	48894601	48894810	KDELR1
chr19	49004742	49005821	LMTK3
chr19	49141318	49141591	SEC1P
chr19	49148974	49149569	CA11
chr19	49219158	49220184	MAMSTR
chr19	49222231	49222976	MAMSTR
chr19	49371465	49371884	PLEKHA4
chr19	49496371	49496610	GYS1
chr19	49588397	49589671	SNRNP70
chr19	50063263	50083829	NOSIP
chr19	50376472	50381613	AKT1S1
chr19	50376478	50380047	AKT1S1
chr19	50432400	50436173	ATF5
chr19	50879680	50880002	NR1H2
chr19	51161367	51162479	C19orf81
chr19	52403447	52408305	ZNF649
chr19	52550266	52552138	ZNF432
chr19	52633809	52643191	ZNF616
chr19	52800422	52819150	ZNF480
chr19	53231988	53238307	ZNF611
chr19	53345249	53360902	ZNF468
chr19	53606537	53606687	ZNF160
chr19	53935227	53950492	ZNF761
chr19	54619089	54621801	TFPT
chr19	56109172	56110893	FIZ1
chr19	571277	571486	BSG
chr19	5719940	5720269	LONP1
chr19	5790214	5791249	DUS3L
chr19	58816740	58823541	ZSCAN22
chr19	58826375	58838614	ZSCAN22
chr19	58920016	58920285	ZNF584
chr19	59069746	59070343	UBE2M
chr19	59082691	59084942	MZF1
chr19	5941702	5978320	RANBP3
chr19	6424464	6424822	KHSRP
chr19	7566047	7569038	TEX45
chr19	7600589	7600768	PNPLA6
chr19	797392	804054	PTBP1
chr19	8370040	8373240	CD320
chr19	8381507	8386297	NDUFA7
chr19	8509712	8520395	HNRNPM
chr19	891133	893218	MED16
chr2	10091792	10095061	GRHL1
chr2	100938535	100939195	LONRF2
chr2	10830136	10830583	NOL10
chr2	109065607	109068908	GCC2
chr2	111431730	111435684	BUB1
chr2	111878491	111881365	BCL2L11
chr2	112812800	112813099	TMEM87B
chr2	113033178	113057569	ZC3H6
chr2	113510020	113522254	CKAP2L
chr2	114383210	114384715	RPL23AP7
chr2	120078750	120124404	C2orf76
chr2	122363621	122407052	CLASP1
chr2	128051204	128051752	ERCC3
chr2	128528574	128568761	WDR33
chr2	136289025	136360191	R3HDM1
chr2	139259350	139259649	SPOPL
chr2	142888312	142888701	LRP1B
chr2	144969089	145090606	GTDC1
chr2	148602086	148653952	ACVR2A
chr2	148779023	148779173	ORC4
chr2	151343908	151344209	RND3
chr2	161350078	161350318	RBMS1
chr2	162016939	162060001	TANK
chr2	165698468	165698678	COBLL1
chr2	169312759	169312969	CERS6
chr2	169745981	169746944	SPC25
chr2	172016990	172017410	TLK1
chr2	172195954	172289687	DCAF17
chr2	172543919	172549298	DYNC1I2
chr2	172967119	172967478	DLX2
chr2	174828510	174830250	SP3
chr2	178098926	178129651	MIR3128
chr2	178203337	178257419	LOC100130691
chr2	179343086	179343355	FKBP7
chr2	188418932	188419232	TFPI
chr2	191745547	191745936	GLS
chr2	197298164	197457288	HECW2
chr2	197458236	197458416	HECW2
chr2	198364990	198365923	HSPD1
chr2	198570028	198570298	MARS2
chr2	200813119	200820459	MAIP1
chr2	201752344	201753849	PPIL3
chr2	202047783	202050533	CASP10
chr2	203241050	203242068	BMPR2
chr2	20424718	20425194	SDC1
chr2	204360061	204400059	RAPH1
chr2	20550685	20550745	PUM2
chr2	20551949	20552099	PUM2
chr2	207024318	207024588	EEF1B2
chr2	211342406	211421538	CPS1
chr2	219264568	219264778	CTDSP1
chr2	219524143	219524355	ZNF142
chr2	219524379	219526246	BCS1L
chr2	220435998	220436268	OBSL1
chr2	223163505	223163715	PAX3
chr2	225449755	225450114	CUL3
chr2	230933326	230933715	SLC16A14
chr2	231577557	231577796	CAB39
chr2	232573235	232577171	PTMA
chr2	232644116	232646037	PDE6D
chr2	233415297	233429013	TIGD1
chr2	239756673	239757143	TWIST2
chr2	242088988	242097964	PASK
chr2	242254632	242255022	2020-09-02
chr2	24272571	24283742	FKBP1B
chr2	25536911	25565459	MIR1301
chr2	26101115	26101385	ASXL2
chr2	26205174	26205443	KIF3C
chr2	26467675	26486248	HADHB
chr2	27255774	27256014	TMEM214
chr2	27430536	27435175	ATRAID
chr2	27566226	27579901	GTF3C2
chr2	27592356	27593324	EIF2B4
chr2	27603341	27603611	ZNF513
chr2	30369750	30381498	YPEL5
chr2	38570559	38605636	ATL2
chr2	43452846	43453745	ZFP36L2
chr2	44573435	44589001	PREPL
chr2	46524541	46524690	EPAS1
chr2	47389674	47404075	CALM2
chr2	53992615	54014146	CHAC2
chr2	55277106	55277734	RTN4
chr2	55646787	55647057	CCDC88A
chr2	60983365	60983604	PAPOLG
chr2	64068098	64068366	UGP2
chr2	65215579	65231113	SLC1A4
chr2	65357107	65357376	RAB1A
chr2	66618233	66618711	LINC01873
chr2	68479472	68479651	PPP3R1
chr2	69240276	69240665	ANTXR1
chr2	69650833	69664701	NFU1
chr2	70121075	70123665	SNRNP27
chr2	70409957	70418203	C2orf42
chr2	71295408	71298844	NAGK
chr2	71429666	71454233	PAIP2B
chr2	73052931	73053171	EXOC6B
chr2	73612886	73635765	ALMS1
chr2	74375108	74376121	BOLA3-AS1
chr2	74682150	74682649	INO80B
chr2	74685527	74685765	WBP1
chr2	74709639	74710357	TTC31
chr2	74710200	74717179	CCDC142
chr2	75061129	75061518	HK2
chr2	75185770	75185945	POLE4
chr2	85804614	85806241	VAMP8
chr2	85829101	85829822	TMEM150A
chr2	86333305	86335483	PTCD3
chr2	9770511	9771184	YWHAQ
chr2	99790445	99797524	MITD1
chr2	99953834	99980789	EIF5B
chr20	17640770	17662928	RRBP1
chr20	25228706	25228886	PYGB
chr20	25388319	25394483	GINS1
chr20	2820931	2821348	VPS16
chr20	30193086	30193233	ID1
chr20	30946147	30946592	ASXL1
chr20	32399110	32399409	CHMP4B
chr20	32693284	32700162	EIF2S2
chr20	32951041	32981674	ITCH
chr20	33104189	33122569	DYNLRB1
chr20	34252700	34252878	CPNE1
chr20	34542075	34542804	SCAND1
chr20	34637778	34638882	NORAD
chr20	37063692	37064020	SNHG17
chr20	3776892	3777075	CDC25B
chr20	42835550	42839546	OSER1
chr20	43264873	43280399	ADA
chr20	43514240	43530212	YWHAB
chr20	43595111	43607108	STK4
chr20	44486220	44505612	ZSWIM3
chr20	44698864	44718580	NCOA5
chr20	45938807	45985574	LOC100131496
chr20	47790761	47835832	STAU1
chr20	4781662	4804291	RASSF2
chr20	48700683	48744649	UBE2V1
chr20	49126858	49127097	PTPN1
chr20	5100448	5107268	PCNA
chr20	52824562	52831928	PFDN4
chr20	54967427	54970679	CSTF1
chr20	57226309	57227146	STX16
chr20	61436152	61438926	OGFR-AS1
chr20	61492846	61493115	TCFL5
chr20	62204420	62205592	HELZ2
chr20	62275588	62284933	STMN3
chr20	62680740	62680979	SOX18
chr21	19168963	19191703	C21orf91
chr21	27011624	27012043	JAM2
chr21	27107258	27117533	ATP5PF
chr21	30255379	30257695	N6AMT1
chr21	30359179	30365280	LTN1
chr21	33104161	33104431	SCAF4
chr21	34915344	34922263	SON
chr21	35014706	35091118	ITSN1
chr21	35303426	35341756	LINC00649
chr21	36260777	36260987	RUNX1
chr21	37431145	37432662	SETD4
chr21	38612877	38639833	VPS26C
chr21	40752258	40763705	WRB
chr21	44073862	44153512	PDE9A
chr21	45194548	45196256	CSTB
chr21	46197301	46221751	UBE2G2
chr21	47744036	47746460	PCNT
chr22	18102273	18111588	ATP6V1E1
chr22	19419425	19422296	MRPL40
chr22	19918585	19929515	COMT
chr22	20104947	20106624	RANBP1
chr22	21355659	21356404	THAP7-AS1
chr22	21903915	21975993	UBE2L3
chr22	29664057	29669749	EWSR1
chr22	30752624	30752863	CCDC157
chr22	31742039	31742249	PATZ1
chr22	31884686	31885874	EIF4ENIF1
chr22	32021874	32058313	PISD
chr22	32340479	32340748	YWHAH
chr22	33402759	33454377	SYN3
chr22	35777060	35779179	HMOX1
chr22	36236367	36236517	RBFOX2
chr22	36902294	36903148	FOXRED2
chr22	37171968	37172177	IFT27
chr22	38244338	38245325	EIF3L
chr22	39101867	39104892	GTPBP1
chr22	39410265	39411660	APOBEC3C
chr22	39916564	39916713	ATF4
chr22	40573929	40642073	TNRC6B
chr22	41957014	41967911	CSDC2
chr22	42665759	42669922	OGFRP1
chr22	45809572	45809811	RIBC2
chr22	51066391	51066601	ARSA
chr3	100119735	100120242	LNP1
chr3	10028337	10052784	EMC3-AS1
chr3	10028577	10044412	EMC3-AS1
chr3	101292938	101311497	PCNP
chr3	101395274	101396471	ZBTB11
chr3	101395749	101395988	ZBTB11
chr3	10290177	10290356	TATDN2
chr3	105085557	105086156	ALCAM
chr3	112280630	112280810	ATG3
chr3	112930312	112930732	BOC
chr3	113464877	113465146	NAA50
chr3	11685211	11685451	VGLL4
chr3	11888184	11888393	TAMM41
chr3	119217368	119217574	TIMMDC1
chr3	119812664	119813264	GSK3B
chr3	120449544	120461497	RABL3
chr3	12045834	12046073	SYN2
chr3	122785856	122808056	PDIA5
chr3	123303763	123304032	HACD2
chr3	125032240	125094198	ZNF148
chr3	127872069	127872308	EEFSEC
chr3	128997684	128998638	HMCES
chr3	129034884	129035120	H1FX-AS1
chr3	129115910	129117955	SNORA7B
chr3	129118134	129118282	RPL32P3
chr3	129158939	129170801	MBD4
chr3	130465426	130465696	PIK3R4
chr3	133380830	133407166	TOPBP1
chr3	133614392	133614691	RAB6B
chr3	134197517	134204865	CEP63
chr3	134514099	134514399	EPHB1
chr3	138066490	138067150	MRAS
chr3	143567133	143567373	SLC9A9
chr3	14444076	14444290	SLC6A6
chr3	145939861	145968966	PLSCR4
chr3	148847371	148858002	HPS3
chr3	14989091	15045390	FGD5-AS1
chr3	152880001	152880390	RAP2B
chr3	160102371	160117320	SMC4
chr3	160117362	160118673	SMC4
chr3	160283107	160283376	KPNA4
chr3	169381144	169381563	MECOM
chr3	169530394	169530574	LRRC34
chr3	169890489	169899537	PHC3
chr3	171177958	171178197	TNIK
chr3	171455788	171528284	PLD1
chr3	172468475	172472365	ECT2
chr3	182683345	182703741	DCUN1D1
chr3	183892634	183894804	AP2M1
chr3	183967075	183967313	ALG3
chr3	184016916	184017665	PSMD2
chr3	184529931	184542491	VPS8
chr3	184966276	184971886	MIR5588
chr3	185009894	185010042	MAP3K13
chr3	191046964	191047203	CCDC50
chr3	193853931	193854199	HES1
chr3	195997342	196014623	PCYT1A
chr3	196664444	196669464	NCBP2
chr3	19988572	19992422	RAB5A
chr3	3216898	3221401	CRBN
chr3	37284682	37285012	GOLGA4
chr3	38207026	38207296	OXSR1
chr3	39093477	39104663	WDR48
chr3	39149152	39150582	GORASP1
chr3	39424815	39425085	SLC25A38
chr3	40351173	40351441	EIF1B-AS1
chr3	44794894	44803173	KIAA1143
chr3	45879504	45956946	CCR9
chr3	46966956	47023500	CCDC12
chr3	47554505	47554835	ELP6
chr3	48476291	48481529	CCDC51
chr3	48488114	48491561	ATRIP
chr3	48732696	48754711	IP6K2
chr3	48885103	48885283	PRKAR2A
chr3	48955990	48956286	ARIH2
chr3	49114395	49131806	QRICH1
chr3	5021097	5021335	BHLHE40
chr3	50273589	50273858	GNAI2
chr3	51422668	51423672	MANF
chr3	52005683	52008141	ABHD14B
chr3	52183988	52188467	POC1A
chr3	52713735	52716171	PBRM1
chr3	52719776	52719866	PBRM1
chr3	52719966	52721334	GNL3
chr3	53079879	53080089	SFMBT1
chr3	53916019	53916229	ACTR8
chr3	61547243	61547483	PTPRG
chr3	69126990	69129524	UBA3
chr3	69134090	69134330	ARL6IP5
chr3	71161753	71247485	FOXP1
chr3	79068429	79068609	ROBO1
chr3	85008133	85008642	CADM2
chr3	8543493	8590256	LMCD1
chr3	9432133	9439178	THUMPD3-AS1
chr3	98240049	98241910	CLDND1
chr3	98241613	98241910	CLDND1
chr3	9834179	9834442	ARPC4
chr4	100003261	100009939	ADH5
chr4	103265987	103266655	SLC39A8
chr4	103747681	103790050	LOC105377348
chr4	103988680	103997513	SLC9B2
chr4	103988683	103997513	SLC9B2
chr4	103997660	103997930	SLC9B2
chr4	105412727	105416058	CXXC4
chr4	106621064	106629881	INTS12
chr4	110223619	110223799	COL25A1
chr4	110618906	110624629	CASP6
chr4	110650913	110651242	PLA2G12A
chr4	110736902	110737456	GAR1
chr4	111119433	111119820	ELOVL6
chr4	113558179	113567550	LARP7
chr4	115519828	115544811	UGT8
chr4	119199917	119200214	SNHG8
chr4	121993284	121993673	NDNF
chr4	128802016	128802256	PLK4
chr4	128878692	128887139	ABHD18
chr4	134070445	134073263	PCDH10
chr4	139936913	139937061	NOCT
chr4	140216987	140223705	NDUFC1
chr4	140222621	140222861	NAA15
chr4	140468155	140477923	SETD7
chr4	141290486	141294546	SCOC-AS1
chr4	142054138	142054616	RNF150
chr4	144434616	144434975	SMARCA5
chr4	146823644	146860112	ZNF827
chr4	147442795	147443123	SLC10A7
chr4	15005344	15005616	CPEB2
chr4	153456314	153457244	FBXW7
chr4	15480390	15482389	CC2D2A
chr4	156296093	156298122	MAP9
chr4	156587922	156618178	GUCY1A1
chr4	15683352	15688014	FAM200B
chr4	16228672	16258503	TAPT1-AS1
chr4	166300094	166300391	CPE
chr4	170190100	170192249	SH3RF1
chr4	174292093	174292392	SAP30
chr4	17974486	18023498	LCORL
chr4	25162294	25199273	SEPSECS-AS1
chr4	39459871	39460159	RPL9
chr4	39699694	39739081	UBE2K
chr4	42154110	42154775	BEND4
chr4	4388043	4388312	NSG1
chr4	52709226	52740447	DCUN1D4
chr4	54232003	54232242	SCFD2
chr4	57301915	57307940	PAICS
chr4	57976403	57976551	IGFBP7
chr4	6642296	6642834	MRFAP1
chr4	66535883	66536213	EPHA5
chr4	6784459	6826071	KIAA0232
chr4	71554196	71554906	UTP3
chr4	71768057	71816446	MOB1B
chr4	83294733	83295149	HNRNPD
chr4	83821332	83821773	THAP9
chr4	85214399	85220322	LOC101928978
chr4	85887885	85888185	WDFY3-AS2
chr4	88343728	88356234	NUDT9
chr4	89513574	89526946	HERC3
chr4	89744242	89744512	FAM13A
chr4	90756839	90758068	SNCA-AS1
chr4	99812468	99850411	EIF4E
chr5	102444314	102455842	GIN1
chr5	110409012	110411669	TSLP
chr5	114961606	114961876	TMED7
chr5	115910113	115910622	SEMA6A
chr5	118406750	118433679	DMXL1
chr5	122424798	122425787	PRDM6
chr5	127396907	127418485	LINC01184
chr5	130970749	130970929	RAPGEF6
chr5	131826345	131826465	IRF1
chr5	132299055	132299354	AFF4
chr5	133561560	133561950	PPP2CA
chr5	134724806	134735577	H2AFY
chr5	137368623	137368802	FAM13B
chr5	137673254	137676998	CDC25C
chr5	137801181	137801420	EGR1
chr5	139661055	139682689	PFDN1
chr5	140026931	140027370	NDUFA2
chr5	140079945	140081614	ZMAT2
chr5	145557138	145562320	LARS
chr5	147763498	147774442	FBXO38
chr5	14871654	14871894	ANKH
chr5	151125846	151138210	ATOX1
chr5	154217731	154230245	FAXDC2
chr5	154320633	154335996	MRPL22
chr5	156693090	156714042	CYFIP2
chr5	158636324	158636563	RNF145
chr5	159436107	159437859	TTC1
chr5	159842175	159846168	SLU7
chr5	162930189	162930397	MAT2B
chr5	167993169	168006614	PANK3
chr5	172483355	172507702	CREBRF
chr5	172662047	172662315	NKX2-5
chr5	172755223	172756506	STC2
chr5	175665362	175722174	SIMC1
chr5	175875356	175913380	FAF2
chr5	176923423	176924606	PDLIM7
chr5	176943410	176944327	DDX41
chr5	176981346	176981586	FAM193B
chr5	177019149	177019388	TMED9
chr5	179921399	179921745	CNOT6
chr5	32444364	32444867	ZFR
chr5	32585605	32591739	SUB1
chr5	34915820	34918493	BRIX1
chr5	34929664	34933926	DNAJC21
chr5	36606636	36608559	SLC1A3
chr5	43583645	43603332	NNT
chr5	443334	446401	EXOC3
chr5	54455946	54459992	GPX8
chr5	54603576	54618202	MTREX
chr5	61601989	61643032	KIF2A
chr5	68616108	68628620	CCDC125
chr5	68788590	68805012	OCLN
chr5	70751442	70751592	BDP1
chr5	72794250	72795003	BTF3
chr5	74807225	74807776	COL4A3BP
chr5	74807605	74865179	COL4A3BP
chr5	79950560	79950800	DHFR
chr5	80534421	80597388	CKMT2-AS1
chr5	81272119	81460243	ATG10
chr5	81574469	81574649	RPS23
chr5	82373317	82406881	XRCC4
chr5	87564699	87732202	TMEM161B-AS1
chr5	88119614	88179283	MEF2C-AS1
chr5	89820984	89825401	LYSMD3
chr5	89854617	89910684	ADGRV1
chr5	92899127	92916550	NR2F1-AS1
chr5	92919043	92919460	NR2F1
chr5	93954391	93964841	SLF1
chr5	95158188	95158548	GLRX
chr5	95297386	95297775	LOC101929710
chr5	95997741	96011267	CAST
chr5	96038394	96065346	CAST
chr5	96139468	96143892	ERAP1
chr6	10410565	10419797	TFAP2A
chr6	105404923	105406000	LIN28B
chr6	108279212	108279482	SEC63
chr6	111279763	111281625	GTF3C6
chr6	111804040	111804918	TRAF3IP2-AS1
chr6	111804675	111895989	TRAF3IP2
chr6	112194445	112194655	FYN
chr6	112575367	112575917	LAMA4
chr6	114178514	114178753	MARCKS
chr6	116575315	116720533	DSE
chr6	117996623	117996832	NUS1
chr6	119215241	119215599	ASF1A
chr6	126102307	126102517	NCOA7
chr6	126111999	126196065	NCOA7-AS1
chr6	127587883	127607771	RNF146
chr6	127652029	127664754	ECHDC1
chr6	131277421	131384462	EPB41L2
chr6	132272310	132272518	CTGF
chr6	13574761	13579827	SIRT5
chr6	138820459	138820579	NHSL1
chr6	139349819	139363886	ABRACL
chr6	142468299	142490749	VTA1
chr6	143158137	143266338	HIVEP2
chr6	143999102	143999311	PHACTR2
chr6	144416106	144416754	SF3B5
chr6	146127350	146135921	FBXO30
chr6	150263074	150266554	ULBP2
chr6	15246206	15246594	JARID2
chr6	155054512	155055035	SCAF8
chr6	15652349	15663289	DTNBP1
chr6	157098989	157100531	ARID1B
chr6	159058836	159065818	DYNLT1
chr6	159420530	159421219	RSPH3
chr6	16129317	16129555	MYLIP
chr6	16740029	16761721	ATXN1
chr6	170858194	170862417	PSMB1
chr6	17600518	17600846	FAM8A1
chr6	18149260	18155400	TPMT
chr6	19837601	19837780	ID4
chr6	20402137	20480107	E2F3
chr6	24666997	24667115	TDP2
chr6	26158349	26158494	HIST1H2BD
chr6	26383324	26385247	BTN2A2
chr6	26597171	26597379	ABT1
chr6	27861203	27861378	HIST1H2BO
chr6	28090879	28104679	ZSCAN16
chr6	34664418	34664627	C6orf106
chr6	34664722	34665108	C6orf106
chr6	35310335	35387934	PPARD
chr6	35454436	35464861	TEAD3
chr6	35610529	35696360	FKBP5
chr6	36839567	36842800	C6orf89
chr6	37225480	37247232	TMEM217
chr6	37452630	37467700	CCDC167
chr6	4021569	4032409	PRPF4B
chr6	41491890	41516273	FOXP4-AS1
chr6	41888965	41889470	BYSL
chr6	42018251	42019200	TAF8
chr6	42713442	42713884	TBCC
chr6	42847354	42851300	RPL7L1
chr6	42858409	42858554	C6orf226
chr6	43025843	43027283	MRPL2
chr6	43027332	43029165	KLC4
chr6	43603577	43604303	MAD2L1BP
chr6	45332964	45345788	SUPT3H
chr6	47445525	47471064	CD2AP
chr6	49431096	49439798	CENPQ
chr6	53409659	53409927	GCLC
chr6	57037104	57037282	BAG2
chr6	57182415	57183299	PRIM2
chr6	64282186	64286561	PTP4A1
chr6	64345976	64356532	PHF3
chr6	7107860	7176985	RREB1
chr6	7310205	7313547	SSR1
chr6	74303908	74304147	SLC17A5
chr6	75994332	75994632	TMEM30A
chr6	7726332	7727196	BMP6
chr6	79577261	79577441	IRAK1BP1
chr6	83073475	83074464	TPBG
chr6	84117576	84140938	ME1
chr6	86351130	86353043	SYNCRIP
chr6	89790429	89790725	PNRC1
chr6	97372526	97372856	KLHL32
chr7	100286322	100286502	GIGYF1
chr7	100728720	100730393	TRIM56
chr7	102004266	102004546	LOC100630923
chr7	102988031	102995318	PSMC2
chr7	104653148	104653598	KMT2E-AS1
chr7	104654637	104654847	KMT2E
chr7	105516294	105517031	ATXN7L1
chr7	106809406	106820437	HBP1
chr7	108096691	108096841	NRCAM
chr7	108205346	108210212	THAP5
chr7	112757573	112758637
chr7	114562209	114563006	MDFIC
chr7	115850547	115889075	TES
chr7	116164839	116199004	CAV1
chr7	116593381	116593620	ST7
chr7	120590817	120591264	ING3
chr7	121023032	121036422	FAM3C
chr7	127292132	127292401	SND1
chr7	128431464	128434450	CCDC136
chr7	128694809	128695227	TNPO3
chr7	129592530	129592800	UBE2H
chr7	130056788	130081051	CEP41
chr7	134576151	134613590	CALD1
chr7	134671259	134672716	AGBL3
chr7	134894452	134896316	WDR91
chr7	135661935	135662204	MTPN
chr7	138818490	138822647	TTC26
chr7	139044592	139044861	LUC7L2
chr7	148544314	148581441	EZH2
chr7	148936742	148947337	ZNF212
chr7	148959262	148963657	ZNF783
chr7	149318602	149321881	ZNF767P
chr7	149470419	149470568	ZNF467
chr7	150725509	150725689	ABCB8
chr7	150776999	150777970	FASTK
chr7	150779494	150780413	TMUB1
chr7	150923409	150924430	ABCF2
chr7	150945660	150945749	SMARCD3
chr7	157129698	157151308	DNAJB6
chr7	16685759	16705087	BZW2
chr7	23053561	23053770	FAM126A
chr7	24612965	24659692	MPP6
chr7	25163669	25164980	CYCS
chr7	26438456	26443042	LOC441204
chr7	26897163	26897252	SKAP2
chr7	26904004	26904362	SKAP2
chr7	27196089	27196296	HOXA7
chr7	27205000	27205149	HOXA9
chr7	27208518	27209069	HOXA10-AS
chr7	27213626	27213955	HOXA10
chr7	27219345	27219880	HOXA10
chr7	27224448	27224835	HOXA11
chr7	28725688	28758422	CREB5
chr7	29186163	29186506	CHN2
chr7	29220925	29234738	CHN2
chr7	35734816	35735084	HERPUD2
chr7	35833563	35840235	SEPT7-AS1
chr7	35840626	35903265	2020-09-07
chr7	39663152	39663421	RALA
chr7	44054337	44058793	POLR2J4
chr7	44084239	44096359	MIR6837
chr7	45148662	45151346	TBRG4
chr7	5229835	5230044	WIPI2
chr7	5569244	5570340	ACTB
chr7	65958619	65960372	LINC00174
chr7	69064351	69064474	AUTS2
chr7	72936465	72936615	BAZ1B
chr7	72988746	72993040	TBL2
chr7	73097543	73097781	DNAJC30
chr7	73255481	73256855	METTL27
chr7	74306552	74306731	STAG3L2
chr7	74489490	74489639	RCC1L
chr7	75544420	75583497	SNORA14A
chr7	75677144	75677321	STYXL1
chr7	7680267	7916922	RPA3
chr7	77325743	77325981	RSBN1L
chr7	8008853	8009033	LOC100505921
chr7	91874319	91875384	KRIT1
chr7	92158087	92158877	RBM48
chr7	94285313	94285521	SGCE
chr7	95906641	95951459	SLC25A13
chr7	96324111	96339203	SEM1
chr7	96608717	96643377	DLX6
chr7	96635409	96637049	DLX6
chr7	96653847	96654143	DLX5
chr7	98998036	99006305	PDAP1
chr7	99613175	99621437	ZKSCAN1
chr7	99647417	99654714	ZSCAN21
chr8	101961002	101965623	YWHAZ
chr8	103876248	103876428	AZIN1
chr8	11653082	11653469	FDFT1
chr8	119123790	119124058	EXT1
chr8	120844775	120845074	TAF2
chr8	120885895	120886194	DEPTOR
chr8	121137347	121160052	COL14A1
chr8	124553313	124553493	FBXO32
chr8	124780679	124780889	FAM91A1
chr8	125463048	125463318	TRMT12
chr8	125487008	125487306	RNF139
chr8	126104065	126114632	NSMCE2
chr8	134583973	134584183	ST3GAL1
chr8	145012843	145028088	MIR661
chr8	145133522	145133760	EXOSC4
chr8	145639139	145639259	SLC39A4
chr8	145687995	145688234	CYHR1
chr8	145831076	145833981	ARHGAP39
chr8	1772142	1806173	ARHGEF10
chr8	22022653	22022833	BMP1
chr8	22494086	22526661	BIN3-IT1
chr8	22926370	22926700	TNFRSF10B
chr8	25303738	25315984	KCTD9
chr8	28340873	28347835	FBXO16
chr8	28747887	28827651	HMBOX1
chr8	30013813	30032692	DCTN6
chr8	30242017	30242374	RBPMS
chr8	356868	363173	FBXO25
chr8	37963011	37963919	ASH2L
chr8	42050661	42065242	PLAT
chr8	47526139	47529265	LINC00293
chr8	54793432	54866664	RGS20
chr8	57906250	57906430	IMPAD1
chr8	64081112	64081968	YTHDF3
chr8	67341263	67341532	RRS1
chr8	67579787	67592223	C8orf44
chr8	69242697	69243208	C8orf34
chr8	73921097	73921276	TERF1
chr8	74206837	74207046	RDH10
chr8	74868217	74884522	ELOC
chr8	77593515	77593785	ZFHX4
chr8	79578282	79590843	ZC2HC1A
chr8	82192718	82195672	FABP5
chr8	86129626	86132651	C8orf59
chr8	86376131	86377614	CA3-AS1
chr8	9413445	9413595	TNKS
chr8	95732103	95738659	DPY19L4
chr8	95907996	95970272	TP53INP1
chr8	97244094	97247862	UQCRB
chr8	97505882	97506329	SDC2
chr9	100389794	100395962	NCBP1
chr9	100395705	100395974	TSTD2
chr9	100818959	100819166	NANS
chr9	101984007	101984246	ALG2
chr9	102584137	102584407	NR4A3
chr9	108320411	108337340	FKTN
chr9	111696162	111696612	ELP1
chr9	123963947	123964305	RAB14
chr9	124914674	124922098	NDUFA8
chr9	125703288	125719385	RABGAP1
chr9	125946479	126030855	STRBP
chr9	126641251	126692417	DENND1A
chr9	130635115	130641900	AK1
chr9	131036168	131038268	GOLGA2
chr9	131038455	131046839	SWI5
chr9	131084787	131085026	COQ4
chr9	131591052	131592100	SPOUT1
chr9	131709972	131715118	DOLK
chr9	133569147	133570904	EXOSC2
chr9	135750542	135753782	AK8
chr9	135906062	135906510	GTF3C5
chr9	136244730	136244820	SURF4
chr9	137218309	137293520	RXRA
chr9	139221932	139222200	GPSM1
chr9	139981379	139981648	MAN1B1
chr9	140063570	140064192	MIR3621
chr9	140135711	140136220	TUBB4B
chr9	16727904	16870786	BNC2
chr9	17579041	17747086	SH3GL2
chr9	19102760	19102940	HAUS6
chr9	20621866	20621986	MLLT3
chr9	21974714	21975132	CDKN2A
chr9	21994790	22046829	CDKN2B
chr9	26892496	26892826	CAAP1
chr9	3395566	3526001	RFX3
chr9	34372838	34376894	MYORG
chr9	34665281	34666053	CCL27
chr9	35725686	35732392	CREB3
chr9	35829222	35834495	TMEM8B
chr9	38392661	38395861	ALDH1B1
chr9	41948633	41955177	GLIDR
chr9	42018871	42019405	LOC554249
chr9	45441885	45557938	LOC102723709
chr9	46117302	46118080	FAM27E2
chr9	46386204	46386983
chr9	67334140	67340165	AQP7P1
chr9	67785357	67786625	FAM27E3
chr9	77112252	77112758	RORB
chr9	7799598	7799806	DMAC1
chr9	78505560	78505740	PCSK5
chr9	80850978	80851188	CEP78
chr9	82186688	82187407	TLE4
chr9	85677833	85678043	RASEF
chr9	86322751	86323168	UBQLN1
chr9	86530424	86536459	KIF27
chr9	90340974	90342613	CTSL
chr9	90589305	90589695	CDK20
chr9	94172994	94186908	NFIL3
chr9	95086350	95087876	CENPP
chr9	95526993	95527083	BICD2
chr9	95618565	95640320	ZNF484
chr9	96215254	96215883	FAM120AOS
chr9	97021548	97054664	ZNF169
chr9	99800215	99801925	CTSV
chrX	100306895	100307105	TRMT2B
chrX	100353171	100356123	CENPI
chrX	100871663	100872991	ARMCX6
chrX	102611380	102612869	TCEAL9
chrX	103173517	103174131	TMSB15B
chrX	106411003	106449670	NUP62CL
chrX	106871654	106871864	PRPS1
chrX	107018695	107019218	TSC22D3
chrX	107334927	107372028	ATG4A
chrX	11129406	11130179	HCCS
chrX	112083834	112084043	AMOT
chrX	114468545	114468635	LRCH2
chrX	117250589	117250828	KLHL13
chrX	118108577	118108786	LONRF3
chrX	118708430	118708668	UBE2A
chrX	118986754	118986991	UPF3B
chrX	119077406	119077735	NKAP
chrX	119694353	119709415	CUL4B
chrX	122994017	123019564	XIAP
chrX	123094410	123155268	STAG2
chrX	12993226	12994987	TMSB4X
chrX	130964431	130964671	FIRRE
chrX	131157245	131197476	STK26
chrX	133931173	133931262	FAM122B
chrX	134033397	134049374	MOSPD1
chrX	134654551	134654761	INTS6L-AS1
chrX	135326808	135338641	MAP7D3
chrX	136648286	136648883	ZIC3
chrX	13825776	13835149	GPM6B
chrX	139014756	139015176	MIR505
chrX	139791924	139854280	LINC00632
chrX	14038533	14048035	GEMIN8
chrX	14891527	14910912	MOSPD2
chrX	149106766	149108935	LINC00894
chrX	150149070	150154550	HMGB3
chrX	151997790	151999301	CETN2
chrX	153236429	153236819	HCFC1
chrX	15344101	15353676	PIGA
chrX	153599412	153603006	FLNA
chrX	153665259	153666870	GDI1
chrX	15693039	15706888	CA5BP1
chrX	15808574	15826356	ZRSR2
chrX	15870556	15873137	AP1S2
chrX	16804555	16846298	TXLNG
chrX	16888178	16888534	RBBP7
chrX	24167106	24170852	ZFX
chrX	24711950	24717651	POLA1
chrX	30907242	30907511	TAB3
chrX	3631465	3631675	PRKX
chrX	38663340	38663966	MID1IP1-AS1
chrX	39956599	39956719	BCOR
chrX	44401278	44402221	FUNDC1
chrX	44732421	44732631	KDM6A
chrX	46771868	46844297	JADE3
chrX	47077528	47077976	CDK16
chrX	47092314	47092583	USP11
chrX	47500802	47510003	ELK1
chrX	48380164	48382222	EBP
chrX	48398007	48398307	TBC1D25
chrX	48455866	48456418	WDR13
chrX	48659784	48661347	HDAC6
chrX	48769146	48769235	SLC35A2
chrX	49091927	49092105	CCDC22
chrX	53123339	53171452	KANTR
chrX	53254244	53254604	KDM5C
chrX	53448897	53449677	SMC1A
chrX	53449805	53453225	RIBC1
chrX	54522181	54522599	FGD1
chrX	54946996	54951130	TRO
chrX	55172574	55187628	FAM104B
chrX	56590026	56590296	UBQLN2
chrX	57021719	57021988	SPIN3
chrX	69672155	69672304	DLG3
chrX	70472715	70474627	ZMYM3
chrX	70586089	70587393	TAF1
chrX	71401526	71416750	PIN4
chrX	71792504	71792953	HDAC8
chrX	72783044	72783313	CHIC1
chrX	74493894	74494193	UPRT
chrX	77131026	77151065	MAGT1
chrX	80370188	80457441	SH3BGRL
chrX	84498997	84502562	ZNF711
