# Supplementary material for: m6Am-seq reveals the dynamic m6Am methylation in the human transcriptome
Source: Nat Commun. 2021 Aug 6;12:4778. doi: 10.1038/s41467-021-25105-5 (PMC8346571; doi:10.1038/s41467-021-25105-5)
Supplement: Supplementary file 4 — Supplementary Data 2 [file 41467_2021_25105_MOESM4_ESM.xlsx]

## Sheet: Sheet1
Chr	Start	End	Gene Name
chr1	107599267	107599833	PRMT6
chr1	109419603	109439523	GPSM2
chr1	109584550	109584850	WDR47
chr1	110881945	110883051	RBM15
chr1	11333255	11333734	UBIAD1
chr1	116948744	116949672	ATP1A1-AS1
chr1	117209447	117210377	IGSF3
chr1	117664142	117664411	TRIM45
chr1	117910055	117910294	MAN1A2
chr1	11863040	11866130	CLCN6
chr1	1254814	1260067	INTS11
chr1	1334910	1336627	LOC148413
chr1	14106097	14106371	PRDM2
chr1	14106516	14106700	PRDM2
chr1	14108076	14108466	PRDM2
chr1	14108639	14109185	PRDM2
chr1	14113167	14113347	PRDM2
chr1	143912807	143913160	FAM72D
chr1	145382138	145382404	LINC01719
chr1	145470508	145470747	ANKRD34A
chr1	149871135	149872144	BOLA1
chr1	1500257	1510025	SSU72
chr1	150978797	150980854	MINDY1
chr1	151032151	151032361	MLLT11
chr1	151137592	151138424	LYSMD1
chr1	151171020	151171321	PIP5K1A
chr1	151254031	151259166	ZNF687
chr1	151288238	151300191	PI4KB
chr1	151763225	151763664	TDRKH
chr1	153939968	153940208	SLC39A1
chr1	154298036	154300646	ATP8B2
chr1	154574937	154600473	ADAR
chr1	154933977	154934776	PYGO2
chr1	154975106	154975256	ZBTB7B
chr1	155490921	155533412	ASH1L-AS1
chr1	155823386	155829191	GON4L
chr1	156169995	156170175	SLC25A44
chr1	156391409	156391564	MIR9-1
chr1	156696869	156698231	ISG20L2
chr1	156698263	156698920	RRNAD1
chr1	156737274	156737513	PRCC
chr1	160000710	160001783	PIGM
chr1	16174359	16202898
chr1	162531230	162536017	UAP1
chr1	163289014	163291581	RGS5
chr1	164528597	164529228	PBX1
chr1	165600110	165600318	MGST3
chr1	165738166	165738494	LOC100147773
chr1	16721577	16721875	SZRD1
chr1	169390890	169396712	CCDC181
chr1	171751239	171753040	METTL13
chr1	172411660	172413230	PIGC
chr1	173445876	173446294	LOC100506023
chr1	173793797	173794305	DARS2
chr1	178062864	178063104	RASAL2
chr1	178994939	179012989	FAM20B
chr1	17944	18360	MIR6859-2
chr1	179834461	179846941	TOR1AIP2
chr1	179923908	179924148	CEP350
chr1	180199433	180199612	LHX4
chr1	180471364	180472022	ACBD6
chr1	193028552	193045041	UCHL5
chr1	197115644	197115824	ASPM
chr1	200378139	200379186	ZNF281
chr1	202780074	202780399	PCAT6
chr1	202850098	202858385	RABIF
chr1	203652066	203652425	SNORA77
chr1	203764665	203771737	ZBED6
chr1	204042246	204042486	SOX13
chr1	205197038	205197546	TMCC2
chr1	213031597	213031987	FLVCR1
chr1	220863628	220870211	C1orf115
chr1	221052743	221053192	HLX
chr1	222817645	222817884	MIA3
chr1	22351832	22357133	LINC01635
chr1	227751220	227843317	ZNF678
chr1	227923053	227946820	JMJD4
chr1	229394779	229406901	RAB4A
chr1	229462719	229478688	CCSAP
chr1	233463514	233463783	MAP3K21
chr1	240255185	240256054	FMN2
chr1	241803432	241803701	OPN3
chr1	249211470	249211619	PGBD2
chr1	25256621	25256770	RUNX3
chr1	28969768	28974744	TAF12
chr1	29213603	29314284	EPB41
chr1	31191619	31191946	MATN1-AS1
chr1	31712615	31712734	NKAIN1
chr1	32403718	32403988	PTP4A2
chr1	35321147	35325417	SMIM12
chr1	35544964	35562945	ZMYM1
chr1	36023393	36026230	NCDN
chr1	37939836	37940044	LINC01137
chr1	38006080	38019945	SNIP1
chr1	38323081	38325292	MTF1
chr1	40366993	40367687	MYCL
chr1	43312244	43316894	ZNF691
chr1	44412478	44412925	IPO13
chr1	44870832	44877909	RNF220
chr1	45671442	45671502	ZSWIM5
chr1	47903666	47904146	LINC01389
chr1	51435879	51439806	CDKN2C
chr1	52344102	52344549	NRDC
chr1	59004752	59012471	OMA1
chr1	59249516	59249785	JUN
chr1	63833261	63836702	ALG6
chr1	6640051	6641114	ZBTB48
chr1	76251879	76254865	SNORD45A
chr1	762723	762872	LINC00115
chr1	78444842	78479142	DNAJB4
chr1	84543658	84544046	PRKACB
chr1	85666281	85666728	SYDE2
chr1	87170027	87170176	SH3GLB1
chr1	87597609	87597759	LINC01140
chr1	89434452	89458643	RBMXL1
chr1	90460018	90460525	GEMIN8P4
chr1	91403219	91403577	ZNF644
chr1	91406566	91487812	ZNF644
chr1	9242263	9243787	MIR34A
chr1	93646273	93648929	CCDC18
chr1	94343309	94344762	DNTTIP2
chr1	95696519	95710233	RWDD3
chr10	101292690	101292959	NKX2-3
chr10	101379952	101380221	SLC25A28
chr10	102133333	102133752	OLMALINC
chr10	102748157	102748400	TWNK
chr10	102748663	102748998	TWNK
chr10	1034349	1038520	GTPBP4
chr10	103825124	103825302	HPS6
chr10	104181177	104181635	PSD
chr10	104404252	104404341	TRIM8
chr10	105881816	105883518	SFR1
chr10	1095007	1095306	IDI1
chr10	1100113	1102296	WDR37
chr10	112679158	112745509	SHOC2
chr10	115613376	115614163	DCLRE1A
chr10	119302105	119302434	EMX2
chr10	119302552	119308134	EMX2OS
chr10	120095748	120101839	FAM204A
chr10	12071023	12085169	UPF2
chr10	120863577	120867585	FAM45BP
chr10	121652175	121662417	SEC23IP
chr10	124639179	124639446	FAM24B
chr10	134137842	134145379	LRRC27
chr10	14572488	14574709	FAM107B
chr10	14920782	14941645	SUV39H2
chr10	15139297	15145576	C10orf111
chr10	16478942	16528484	PTER
chr10	17271359	17271627	VIM-AS1
chr10	21785857	21786213	CASC10
chr10	22726143	22726858	LOC100499489
chr10	23728318	23729066	OTUD1
chr10	28821637	28821906	WAC
chr10	29698463	29757919	SVIL-AS1
chr10	31597079	31609376	ZEB1-AS1
chr10	32345132	32345371	KIF5B
chr10	3823939	3827473	KLF6
chr10	43650345	43650703	CSGALNACT2
chr10	44052859	44070066	ZNF239
chr10	45496273	45499050	C10orf25
chr10	46168060	46168180	ZFAND4
chr10	48370501	48370590	ZNF488
chr10	49813026	49813176	ARHGAP22
chr10	52384711	52384889	SGMS1-AS1
chr10	52834247	52834486	PRKG1
chr10	64564516	64565826	ADO
chr10	65028713	65028983	JMJD1C
chr10	71561644	71562003	COL13A1
chr10	71899865	71906496	TYSND1
chr10	75012499	75012768	MRPS16
chr10	75490320	75490992	BMS1P4
chr10	77161405	77167161	ZNF503-AS2
chr10	81585658	81586612	NUTM2B-AS1
chr10	88854922	88911477	SHLD2
chr10	89102168	89102820	NUTM2A-AS1
chr10	89578070	89578784	CFL1P1
chr10	89623195	89623585	PTEN
chr10	90639944	90640213	STAMBPL1
chr10	90750316	90750466	FAS
chr10	91174415	91177264	IFIT5
chr10	92980057	92982629	PCGF5
chr10	99079022	99079379	FRAT1
chr11	102220564	102220837	BIRC2
chr11	105880266	105893014	MSANTD4
chr11	111956136	111957522	TIMM8B
chr11	114270942	114271272	RBM7
chr11	117103032	117103241	PCSK7
chr11	117186582	117186972	BACE1
chr11	118656963	118661972	DDX6
chr11	120200736	120201318	TMEM136
chr11	122753638	122753818	JHY
chr11	122753997	122756717	JHY
chr11	124981599	124981659	TMEM218
chr11	125462322	125462463	STT3A-AS1
chr11	125765387	125773116	PUS3
chr11	134094246	134094426	NCAPD3
chr11	14665269	14665749	PDE3B
chr11	17373309	17378309	NCR3LG1
chr11	17409222	17410878	KCNJ11
chr11	207511	208168	RIC8A
chr11	30344646	30352804	ARL14EP
chr11	33731740	33758025	CD59
chr11	35639854	35640332	FJX1
chr11	35684300	35685166	TRIM44
chr11	3849137	3862213	RHOG
chr11	44331389	44331689	ALX4
chr11	45825623	45827491	SLC35C1
chr11	46637707	46638777	HARBI1
chr11	47599361	47600567	KBTBD4
chr11	567780	568457	MIR210
chr11	57228010	57228160	RTN4RL2
chr11	57425216	57427223	CLP1
chr11	57435474	57440057	ZDHHC5
chr11	575707	575885	LOC143666
chr11	62369691	62370111	MTA2
chr11	62439126	62439873	LBHD1
chr11	62494377	62494857	HNRNPUL2-BSCL2
chr11	62495545	62496318	TTC9C
chr11	63993730	63994246	NUDT22
chr11	6411644	6411853	SMPD1
chr11	64577480	64578557	MEN1
chr11	64808376	64808819	SAC3D1
chr11	65082289	65088175	CDC42EP2
chr11	65337705	65337884	SSSCA1-AS1
chr11	65685481	65686531	C11orf68
chr11	67195935	67196600	RPS6KB2
chr11	67275932	67276199	CDK2AP2
chr11	695425	695695	TMEM80
chr11	70049299	70049627	FADD
chr11	7041350	7041589	ZNF214
chr11	73584179	73587890	PAAF1
chr11	76092347	76114841	GVQW3
chr11	76506654	76506804	TSKU
chr11	77850839	77851014	KCTD21-AS1
chr11	804356	805250	PIDD1
chr11	85374923	85376182	CREBZF
chr11	85396756	85397320	CCDC89
chr11	85779900	85780139	PICALM
chr11	85955515	85961366	EED
chr11	86511584	86534549	PRSS23
chr11	8932701	8936404	AKIP1
chr11	94227153	94231673	ANKRD49
chr11	94501508	94533147	AMOTL1
chr11	9482040	9482245	LOC644656
chr11	9595228	9595797	WEE1
chr11	96076015	96076344	MAML2
chr11	96116539	96123083	CCDC82
chr11	96123158	96124448	JRKL
chr12	100661162	100661342	SCYL2
chr12	107372522	107380944	MTERF2
chr12	108297282	108297548	LOC728739
chr12	109530494	109531293	ALKBH2
chr12	110906232	110906500	FAM216A
chr12	112277960	112279853	MAPKAPK5
chr12	1136914	1137304	ERC1
chr12	120740124	120741689	SIRT4
chr12	120882414	120884215	TRIAP1
chr12	123464726	123465024	ARL6IP4
chr12	123717903	123738463	C12orf65
chr12	123942651	123955967	SNRNP35
chr12	12509643	12510001	LOH12CR2
chr12	132195632	132195871	SFSWAP
chr12	132673736	132674240	GALNT9
chr12	133698319	133707059	ZNF891
chr12	14927270	14927599	H2AFJ
chr12	1703182	1703331	FBXL14
chr12	19592608	19593298	AEBP2
chr12	26277673	26278003	BHLHE41
chr12	27933187	27933576	KLHL42
chr12	32259741	32259951	BICD1
chr12	44142380	44152620	PUS7L
chr12	46120722	46121674	LINC00938
chr12	49691176	49691386	PRPH
chr12	49740700	49740909	DNAJC22
chr12	498292	498621	CCDC77
chr12	50232150	50236912	BCDIN3D
chr12	50505911	50514093	COX14
chr12	50616189	50616488	LIMA1
chr12	51318534	51319134	METTL7A
chr12	51566387	51566926	TFCP2
chr12	53573607	53574430	CSAD
chr12	53645790	53646993	MFSD5
chr12	54367569	54369664	HOTAIR
chr12	54378946	54379332	HOXC-AS3
chr12	54389170	54390569	HOXC-AS2
chr12	54393903	54394378	HOXC9
chr12	54410636	54410845	HOXC5
chr12	54411144	54447769	MIR615
chr12	54519855	54520092	LINC02381
chr12	56075389	56075713	METTL7B
chr12	56222196	56223420	TMEM198B
chr12	56223511	56224809	DNAJC14
chr12	56510374	56511383	RPL41
chr12	56512004	56514498	ZC3H10
chr12	56862301	56863019	SPRYD4
chr12	57397415	57400297	ZBTB39
chr12	62860597	62860867	MON2
chr12	65004293	65004502	RASSF3
chr12	65563351	65564820	LEMD3
chr12	66517561	66528051	LLPH-DT
chr12	68042512	68042871	DYRK2
chr12	6960915	6961094	CDCA3
chr12	72148643	72148913	RAB21
chr12	72665911	72666450	TRHDE
chr12	74931551	74932269	ATXN7L3B
chr12	76425287	76425526	PHLDA1
chr12	76741251	76742195	BBS10
chr12	80084101	80084877	PAWR
chr12	80329090	80329269	PPP1R12A
chr12	89916683	89916892	GALNT4
chr12	89917438	89919889	GALNT4
chr12	90103481	90103781	ATP2B1-AS1
chr12	93965606	93968911	SOCS2
chr13	100622993	100623505	ZIC5
chr13	100634010	100635239	ZIC2
chr13	108863254	108870716	LIG4
chr13	110438794	110438914	IRS2
chr13	114145352	114150240	TMCO3
chr13	115047386	115070338	UPF3A
chr13	115079899	115089972	CHAMP1
chr13	22245215	22245485	FGF9
chr13	25486939	25497027	CENPJ
chr13	28014300	28024739	MTIF3
chr13	28194880	28239872	POLR1D
chr13	28542847	28543505	CDX2
chr13	28713074	28713252	PAN3-AS1
chr13	31191936	31205423	USPL1
chr13	36909705	36944317	SPART
chr13	37393339	37394082	RFXAP
chr13	41834956	41835947	MTRF1
chr13	42535364	42535453	VWA8-AS1
chr13	44716464	44716792	SMIM2-AS1
chr13	45008642	45048437	TSC22D1
chr13	51796470	51796680	FAM124A
chr13	52026915	52027245	INTS6
chr13	52586523	52602656	UTP14C
chr13	61987461	61989356	PCDH20
chr13	72440187	72440882	DACH1
chr13	76055794	76056005	TBC1D4
chr13	95364469	95364797	SOX21
chr13	96328401	96329179	DNAJC3-DT
chr13	98086475	98086833	RAP2A
chr14	102606189	102689179	WDR20
chr14	104027038	104029121	BAG5
chr14	105477592	105487425	CDCA4
chr14	105992940	105995766	TMEM121
chr14	19883986	19925269
chr14	21900002	21905457	CHD8
chr14	21979309	21979517	METTL3
chr14	23451434	23451851	AJUBA
chr14	23770558	23770887	PPP1R3E
chr14	23790411	23791007	PABPN1
chr14	24025250	24028047	THTPA
chr14	24610648	24610797	EMC9
chr14	29236278	29238045	FOXG1
chr14	32546495	32560369	ARHGAP5
chr14	35005454	35008943	EAPP
chr14	37641261	37641590	SLC25A21-AS1
chr14	39639334	39639634	TRAPPC6B
chr14	45605142	45605622	FANCM
chr14	45716202	45722486	MIS18BP1
chr14	50087489	50087846	MGAT2
chr14	50100419	50101200	DNAAF2
chr14	50779047	50779286	ATP5S
chr14	55493844	55510910	SOCS4
chr14	55518362	55529543	MAPK1IP1L
chr14	58894394	58897396	KIAA0586
chr14	60558629	60581534	PCNX4
chr14	60712740	60749887	PPM1A
chr14	61446092	61447928	TRMT5
chr14	61448084	61448321	SLC38A6
chr14	64108403	64108581	WDR89
chr14	64194545	64194813	SGPP1
chr14	64932217	64934944	AKAP5
chr14	64954632	64969430	ZBTB25
chr14	66028106	66028257	MIR625
chr14	69257051	69262960	ZFP36L1
chr14	69658483	69658692	EXD2
chr14	69865096	69890888	SLC39A9
chr14	75520273	75536157	ACYP1
chr14	76044940	76045120	FLVCR2
chr14	77494922	77495042	IRF2BPL
chr14	77843721	77844020	SAMD15
chr14	81687740	81688120	GTF2A1
chr14	89878386	89883454	FOXN3
chr14	90422246	90429951	TDP1
chr14	91526627	91526866	RPS6KA5
chr14	92506194	92506403	TRIP11
chr14	93260576	93264066	GOLGA5
chr14	93650450	93651249	MOAP1
chr14	93651296	93652866	TMEM251
chr14	93670089	93673459	UBR7
chr14	94545860	94547558	DDX24
chr14	95236261	95236499	GSC
chr14	95624025	95625267	DICER1
chr15	100269698	100273649	LYSMD4
chr15	101121001	101142445	LINS1
chr15	29561752	29562020	NSMCE3
chr15	30918351	30918796	ARHGAP11B
chr15	31619447	31619507	KLF13
chr15	32907677	32912361	ARHGAP11A
chr15	34394274	34394541	PGBD4
chr15	40212344	40212554	GPR176
chr15	40212614	40213093	GPR176
chr15	40733350	40756091	BAHD1
chr15	40861492	40861820	RPUSD2
chr15	41099274	41101344	DNAJC17
chr15	42066632	42067398	MAPKBP1
chr15	43622520	43622820	ADAL
chr15	44119112	44120393	WDR76
chr15	44826939	44829121	EIF3J-DT
chr15	45694519	45694759	SPATA5L1
chr15	45814275	45815002	SLC30A4
chr15	49170290	49170678	EID1
chr15	50646240	50646718	GABPB1-AS1
chr15	50647509	50647958	GABPB1
chr15	51200869	51201108	AP4E1
chr15	52258485	52263998	LEO1
chr15	57998809	58001427	POLR2M
chr15	59279817	59280145	RNF111
chr15	59664892	59665071	MYO1E
chr15	66994674	66995094	SMAD6
chr15	68346547	68379009	PIAS1
chr15	70389386	70390256	TLE3
chr15	72431751	72432572	SENP8
chr15	72668454	72668721	HEXA
chr15	73076136	73076376	ADPGK
chr15	74753606	74754285	UBL7-AS1
chr15	75494221	75498519	C15orf39
chr15	75932369	75932664	IMP3
chr15	76030774	76031356	DNM1P35
chr15	80189508	80189627	MTHFS
chr15	80199976	80216303	ST20
chr15	81293295	81294401	TLNRD1
chr15	85174691	85174990	SCAND2P
chr15	90227145	90234015	PEX11A
chr15	90777487	90784233	GDPGP1
chr15	91260558	91293198	BLM
chr15	96869367	96877570	NR2F2
chr16	1004609	1020999	LMF1
chr16	11036081	11036257	DEXI
chr16	11439295	11444752	RMI2
chr16	1359154	1359363	UBE2I
chr16	1470100	1470801	C16orf91
chr16	14726698	14738313	BFAR
chr16	15188268	15188507	LOC100505915
chr16	1756184	1756424	MAPK8IP3
chr16	19125254	19126159	ITPRIPL2
chr16	19726122	19729492	IQCK
chr16	2096259	2097870	NTHL1
chr16	2525147	2546310	TBC1D24
chr16	28303840	28304438	SBK1
chr16	284753	304448	FAM234A
chr16	28875138	28877414	SH2B1
chr16	28890336	28891242	ATP2A1-AS1
chr16	29690329	29708410	QPRT
chr16	30007178	30007417	HIRIP3
chr16	3019276	3021235	PAQR4
chr16	30407151	30408963	ZNF48
chr16	30537280	30537910	ZNF768
chr16	30786730	30787329	ZNF629
chr16	30886781	30906364	MIR762
chr16	30968615	30968915	SETD1A
chr16	31044812	31045141	STX4
chr16	31075571	31085135	ZNF668
chr16	31085284	31085641	ZNF668
chr16	31085743	31088347	ZNF646
chr16	31470274	31470976	ARMC5
chr16	3333487	3333815	ZNF263
chr16	3351849	3361784	TIGD7
chr16	3434853	3451065	ZSCAN32
chr16	3451190	3452051	ZNF174
chr16	4303670	4303790	LINC01569
chr16	46836720	46865319	C16orf87
chr16	48396008	48419229	SIAH1
chr16	50186829	50188142	TENT4B
chr16	50775961	50783757	MIR3181
chr16	51175646	51185183	SALL1
chr16	55513141	55513230	MMP2
chr16	57220196	57242014	RSPRY1
chr16	639357	640309	RAB40C
chr16	66914384	66918470	PDP2
chr16	67204400	67208165	NOL3
chr16	67217227	67217555	KIAA0895L
chr16	67700717	67700864	C16orf86
chr16	67997388	68002597	SLC12A4
chr16	69154298	69166493	CHTF8
chr16	69362583	69364721	PDF
chr16	70415189	70415727	DDX19A
chr16	71483597	71496155	ZNF23
chr16	72821341	72822184	LINC01572
chr16	72991571	72991930	ZFHX3
chr16	73081884	73082064	ZFHX3
chr16	75200793	75203479	ZFP1
chr16	75276931	75285554	BCAR1
chr16	75298475	75299907	BCAR1
chr16	75481405	75498314	TMEM170A
chr16	77228299	77228537	MON1B
chr16	78133310	78148879	WWOX
chr16	79634206	79634622	MAF
chr16	84135501	84150548	MBTPS1
chr16	86523912	86542466	FENDRR
chr16	88600623	88601515	ZC3H18
chr16	88636789	88644080	ZC3H18
chr16	8889775	8891505	TMEM186
chr16	89167096	89167312	ACSF3
chr16	90038521	90039030	AFG3L1P
chr16	90039090	90039240	CENPBD1
chr17	11896009	11900827	ZNF18
chr17	1340181	1359561	CRK
chr17	13504659	13505259	HS3ST3A1
chr17	13933237	13972775	COX10
chr17	1420213	1421274	PITPNA-AS1
chr17	15602981	15619946	ZNF286A
chr17	1619817	1634053	WDR81
chr17	16472346	16472526	ZNF287
chr17	18087076	18087792	ALKBH5
chr17	18585035	18585572	ZNF286B
chr17	18907312	18908060	FAM83G
chr17	19186671	19186732	EPN2-IT1
chr17	21101589	21117582	TMEM11
chr17	21117760	21117908	TMEM11
chr17	21454701	21454941	C17orf51
chr17	2203411	2207069	SMG6
chr17	2207237	2222126	SRR
chr17	26920083	26926056	SPAG5
chr17	33307517	33310463	LIG3
chr17	33895133	33895310	SNORD7
chr17	34890678	34893514	PIGW
chr17	3572017	3572454	EMC6
chr17	37617764	37618901	CDK12
chr17	3788859	3796337	CAMKK1
chr17	38474473	38487597	RARA
chr17	39968032	39968451	P3H4
chr17	40021414	40021684	KLHL11
chr17	40688190	40688459	NAGLU
chr17	40828602	40829048	PLEKHH3
chr17	41132365	41132545	PTGES3L
chr17	41277574	41290693	NBR2
chr17	41322160	41322420	LOC101929767
chr17	41476353	41477518	ARL4D
chr17	42253816	42264085	ASB16-AS1
chr17	42264319	42266453	TMUB2
chr17	42634931	42635230	FZD2
chr17	43013630	43025079	KIF18B
chr17	43225760	43227764	HEXIM1
chr17	46125667	46128321	NFE2L1
chr17	4634703	4636758	MED11
chr17	46653825	46654094	HOXB4
chr17	46675329	46682334	HOXB6
chr17	46685010	46688057	HOXB7
chr17	46690574	46691793	HOXB8
chr17	48046562	48046892	DLX4
chr17	48133332	48133632	ITGA3
chr17	4863823	4871132	SPAG7
chr17	48944040	48944423	TOB1-AS1
chr17	49337897	49338106	UTP18
chr17	5087348	5095178	ZNF594
chr17	5323138	5323379	NUP88
chr17	53799987	53800225	TMEM100
chr17	54910302	54911287	C17orf67
chr17	56060482	56065625	VEZF1
chr17	56494584	56494943	RNF43
chr17	56833230	56833559	PPM1E
chr17	59476700	59476967	TBX2-AS1
chr17	61920083	61920351	SMARCD2
chr17	62492742	62493184	POLG2
chr17	63554783	63557766	AXIN2
chr17	651102	655501	GEMIN4
chr17	6531764	6544068	TXNDC17
chr17	65821810	65822290	BPTF
chr17	66287636	66303816	ARSG
chr17	70588733	70588943	LINC00673
chr17	71228496	71239051	C17orf80
chr17	7232518	7232638	NEURL4
chr17	7255418	7255780	KCTD11
chr17	73267380	73268275	LOC100287042
chr17	7338762	7339187	TMEM102
chr17	73662647	73663269	SAP30BP
chr17	73892785	73893084	TRIM65
chr17	74449049	74449288	UBE2O
chr17	74483887	74497509	RHBDF2
chr17	74557395	74559433	SNORD1A
chr17	74721821	74722881	JMJD6
chr17	7482895	7483265	CD68
chr17	7485434	7487397	MPDU1
chr17	7818518	7819636
chr17	78388759	78389546	LOC100294362
chr17	79008400	79008519	BAIAP2-DT
chr17	79604197	79609394	TSPAN10
chr17	79632095	79633667	OXLD1
chr17	80376548	80377748	OGFOD3
chr17	80416060	80416356	NARF
chr17	8093026	8093564	BORCS6
chr17	8526403	8534079	MYH10
chr17	8924859	8925823	NTN1
chr18	13726659	13731814	RNMT
chr18	14106271	14132489	ZNF519
chr18	31803125	31803425	NOL4
chr18	32820994	32822750	ZNF397
chr18	32844246	32870209	ZSCAN30
chr18	32870236	32886224	ZNF271P
chr18	33767351	33775283	MOCOS
chr18	47008757	47015770	C18orf32
chr18	51884287	51889173	C18orf54
chr18	57567192	57570109	PMAIP1
chr18	5895279	5895953	TMEM200C
chr18	59854524	59854734	KIAA1468
chr18	72264352	72265071	LINC00909
chr18	72922710	72997601	TSHZ1
chr18	9136398	9136660	NDUFV2-AS1
chr19	1020991	1021141	TMEM259
chr19	1205798	1207048	STK11
chr19	13261282	13263999	IER2
chr19	14523912	14530195	DDX39A
chr19	15391113	15391232	BRD4
chr19	16607181	16612317	C19orf44
chr19	1881734	1885518	ABHD17A
chr19	18942744	18943222	UPF1
chr19	1905302	1918127	SCAMP4
chr19	2717753	2721390	DIRAS1
chr19	2737270	2740074	SLC39A3
chr19	28284339	28296770	LINC00662
chr19	30193556	30206636	C19orf12
chr19	32836514	32843858	ZNF507
chr19	33463123	33465075	FAAP24
chr19	33794055	33794472	CEBPA-DT
chr19	35167669	35167936	ZNF302
chr19	35263954	35264134	ZNF599
chr19	35417807	35418016	ZNF30
chr19	36705504	36726746	ZNF565
chr19	36980529	36981147	ZNF566
chr19	37016164	37019248	ZNF260
chr19	3760109	3761673	APBA3
chr19	38210452	38210691	ZNF607
chr19	4007596	4013270	PIAS4
chr19	40947343	40950282	SERTAD3
chr19	41223008	41223607	ITPKC
chr19	41768381	41774242	HNRNPUL1
chr19	41859222	41859788	TGFB1
chr19	41869871	41884233	TMEM91
chr19	42492503	42498428	ATP1A3
chr19	4402660	4409592	CHAF1A
chr19	44405777	44405955	LOC100505715
chr19	45582453	45594114	GEMIN7
chr19	45682003	45683296	BLOC1S3
chr19	45909467	45910469	PPP1R13L
chr19	46056513	46088122	OPA3
chr19	46216597	46226754	FBXO46
chr19	46271962	46272497	SIX5
chr19	46388713	46389428	IRF2BP1
chr19	46916342	46916821	CCDC8
chr19	47852538	47856358	DHX34
chr19	49140481	49140748	DBP
chr19	49216545	49218126	MAMSTR
chr19	49621684	49622397	C19orf73
chr19	50412732	50432868	ATF5
chr19	54618673	54619055	PRPF31
chr19	54694119	54695317	TSEN34
chr19	56111706	56113581	ZNF524
chr19	56154986	56156093	ZNF581
chr19	56165416	56170581	U2AF2
chr19	56652625	56657753	ZNF444
chr19	57874803	57876504
chr19	58458928	58459077	ZNF256
chr19	58805627	58817506	ZNF8
chr19	58868799	58874214	ZNF497
chr19	590132	590192	HCN2
chr19	59028860	59031286	ZBTB45
chr19	59084487	59085356	MZF1
chr19	59086766	59092810	CENPBD1P1
chr19	9677420	9695209	ZNF121
chr2	105470526	105471481	POU3F3
chr2	110744557	110752091	LINC01123
chr2	110959025	110962639	NPHP1
chr2	11484412	11484711	ROCK2
chr2	118845994	118860888	INSIG2
chr2	119604174	119604832	EN1
chr2	119981384	120003288	STEAP3
chr2	120436743	120444330	TMEM177
chr2	120980534	120980984	TMEM185B
chr2	122407230	122407560	NIFK-AS1
chr2	12856998	12863486	TRIB2
chr2	131099798	131100038	CCDC115
chr2	136261967	136288806	ZRANB3
chr2	136873114	136875725	CXCR4
chr2	142888911	142889090	LRP1B
chr2	154335057	154335322	RPRM
chr2	160471805	160473112	LOC643072
chr2	170428543	170430431	FASTKD1
chr2	170550783	170550931	CCDC173
chr2	170550941	170591730	KLHL23
chr2	172950208	172951407	DLX1
chr2	175201407	175202268	SP9
chr2	176972084	176972323	HOXD11
chr2	176994422	176996444	HOXD8
chr2	178977151	178977448	RBM45
chr2	183943436	183943737	DUSP19
chr2	18736406	18757526	RDH14
chr2	190647743	190649097	PMS1
chr2	196521711	196545538	SLC39A10
chr2	200322639	200322819	SATB2
chr2	201754050	201756957	NIF3L1
chr2	201980827	201997824	CFLAR
chr2	203879602	203881045	NBEAL1
chr2	207630112	207631670	MDH1B
chr2	20866784	20867323	GDF7
chr2	217277167	217279493	SMARCAL1
chr2	220110618	220110796
chr2	222428844	222437078	EPHA4
chr2	224822121	224824506	MRPL44
chr2	227700661	227729695	RHBDD1
chr2	230723983	230786725	TRIP12
chr2	235405364	235405697	ARL4C
chr2	242039089	242041747	MTERF4
chr2	242572973	242576636	THAP4
chr2	24261596	24270296	WDCP
chr2	26256878	26257176	RAB10
chr2	262667	264836	SH3YL1
chr2	27434899	27435198	SLC5A6
chr2	27849880	27851898	GPN1
chr2	27994584	28002520	MRPL33
chr2	29092581	29093175	TRMT61B
chr2	37873626	37899678	CDC42EP3
chr2	39005327	39009048	GEMIN6
chr2	42720819	42721237	KCNG3
chr2	47132289	47136242	MCFD2
chr2	47143162	47143251	MCFD2
chr2	47143268	47143567	TTC7A
chr2	48807726	48808175	STON1-GTF2A1L
chr2	54080290	54080829	MIR3682
chr2	54081039	54081129	MIR3682
chr2	54785531	54785860	SPTBN1
chr2	55449432	55459473	RPS27A
chr2	55509455	55509754	PRORSD1P
chr2	60773268	60780573	BCL11A
chr2	62932759	62934314	EHBP1
chr2	63815483	63815933	MDH1
chr2	64862713	64881046	SERTAD2
chr2	675603	675940	TMEM18
chr2	68374695	68384692	WDR92
chr2	68693501	68694449	FBXO48
chr2	69870937	69871324	AAK1
chr2	70056738	70057247	GMCL1
chr2	70314585	70315030	PCBP1
chr2	71127720	71127955	VAX2
chr2	71357683	71360634	MPHOSPH10
chr2	71558885	71576330	ZNF638
chr2	73144604	73144814	EMX1
chr2	74692330	74692509	MOGS
chr2	74729720	74730792	LBX2
chr2	74756947	74757618	AUP1
chr2	85554409	85555419	TGOLN2
chr2	86756476	86790620	CHMP3
chr2	86831174	86831742	RNF103
chr2	95831162	95831342	ZNF2
chr2	97481991	97482231	CNNM3
chr2	97778890	97779160	ANKRD36
chr2	99220597	99224981	COA5
chr20	10015647	10015946	ANKEF1
chr20	17949534	17956337	SNX5
chr20	18118499	18123011	KAT14
chr20	18269109	18295817	ZNF133
chr20	18548064	18550082	SMIM26
chr20	18774693	18774871	LOC100270804
chr20	23342769	23345367	GZF1
chr20	25596653	25604648	NANP
chr20	25990435	25999750	LOC100134868
chr20	278204	279224	ZCCHC3
chr20	301072	305896	NRSN2-AS1
chr20	30309568	30311802	BCL2L1
chr20	306215	307409	SOX12
chr20	3103958	3140556	FASTKD5
chr20	32580526	32582173	RALY
chr20	34241376	34242320	CPNE1
chr20	34242366	34252878	CPNE1
chr20	34824339	34828001	AAR2
chr20	35399511	35402230	DSN1
chr20	35491817	35492087	SOGA1
chr20	39317672	39317880	MAFB
chr20	42839722	42839935	OSER1-DT
chr20	42939622	42939892	FITM2
chr20	44509848	44511508	ZSWIM1
chr20	44519716	44519926	NEURL2
chr20	44987160	44993097	SLC35C2
chr20	45315540	45318276	TP53RK
chr20	48807120	48808099	CEBPB
chr20	49575351	49575739	MOCS3
chr20	55204358	55204567	TFAP2C
chr20	56285239	56285448	NKILA
chr20	57425810	57425958	GNAS-AS1
chr20	58515053	58515352	PPP1R3D
chr20	5931298	5931538	MCM8
chr20	61273797	61287960	SLCO4A1
chr20	62258588	62259703	MHENCR
chr20	62339380	62340364	ZGPAT
chr20	62694481	62698305	TCEA2
chr20	62887048	62891448	PCMTD2
chr21	17960978	17961791	MIR125B2
chr21	18984004	18984332	BTG3
chr21	28217341	28217728	ADAMTS1
chr21	31852372	31852697	KRTAP19-1
chr21	32931734	32932419	TIAM1
chr21	33765442	33765677	URB1-AS1
chr21	34861315	34863522	DNAJC28
chr21	34863611	34863730	DNAJC28
chr21	35445823	35497688	MRPS6
chr21	36259730	36259911	RUNX1
chr21	38639540	38640409	VPS26C
chr21	38739236	38739774	DYRK1A
chr21	43413606	43430496	ZNF295-AS1
chr21	45937333	45938537	TSPEAR-AS2
chr21	46707967	46710884	LOC642852
chr21	9909116	9968594	TEKT4P2
chr22	19711035	19711518	GP1BB
chr22	19808877	19842462	RTL10
chr22	20004523	20004702	TANGO2
chr22	21356416	21362969	THAP7
chr22	23412540	23437694	GNAZ
chr22	23522851	23523332	BCR
chr22	24086889	24093069	ZNF70
chr22	24093129	24093279	ZNF70
chr22	26825280	26829543	ASPHD2
chr22	26877788	26879829	HPS4
chr22	26908498	26908824	TFIP11
chr22	27068631	27068999	MIATNB
chr22	28315364	28320537	MIR3199-1
chr22	29702985	29704127	GAS2L1
chr22	29763210	29784572	AP1B1
chr22	31365197	31368098	TUG1
chr22	31518909	31522323	INPP5J
chr22	31742745	31742984	LINC01521
chr22	32021904	32024128	PISD
chr22	32113087	32146120	PRR14L
chr22	37414609	37416224	TST
chr22	38035482	38035809	SH3BP1
chr22	39097274	39097423	JOSD1
chr22	41832982	41842967	TOB2
chr22	42310830	42311099	SHISA8
chr22	42466578	42466846	NAGA
chr22	46692668	46704675	GTSE1
chr22	50247497	50277559	ZBED4
chr22	50683220	50683400	TUBGCP6
chr22	50962201	50964868	SCO2
chr22	51169339	51170265	ACR
chr3	100120307	100120696	TOMM70
chr3	101498346	101498406	NXPE3
chr3	101498465	101498675	NXPE3
chr3	10183379	10183709	VHL
chr3	106959539	106959778	DUBR
chr3	110790606	110790845	NECTIN3
chr3	111393553	111393852	PLCXD2
chr3	112358685	112359990	CCDC80
chr3	113666748	113666928	ZDHHC23
chr3	114790081	114790231	ZBTB20
chr3	120461558	120469762	GTF2E1
chr3	122513901	122514080	DIRC2
chr3	125313633	125314381	OSBPL11
chr3	126071650	126076236	KLF15
chr3	129035144	129035203	H1FX
chr3	130745370	130745698	NEK11
chr3	132378671	132379360	ACAD11
chr3	136537891	136538219	SLC35G2
chr3	136580607	136580905	NCK1-DT
chr3	140770244	140770424	SPSB4
chr3	14154413	14166371	CHCHD4
chr3	14214512	14220172
chr3	142719954	142720309	LOC100289361
chr3	149689066	149689244	LOC646903
chr3	14986795	14989948	FGD5-AS1
chr3	150126122	150127052	TSC22D2
chr3	151986647	152113960	TMEM14EP
chr3	152552602	152553172	P2RY1
chr3	153839767	153840364	ARHGEF26
chr3	15468018	15469054	METTL6
chr3	155572038	155572248	SLC33A1
chr3	156392324	156396349	TIPARP
chr3	156527269	156527329	PA2G4P4
chr3	156877801	156878071	CCNL1
chr3	159943603	159943992	C3orf80
chr3	160156153	160156302	TRIM59
chr3	160156406	160167626	TRIM59
chr3	169491122	169492224	MYNN
chr3	170075473	170078767	SKIL
chr3	184080674	184080825	POLR2H
chr3	196215495	196230639	RNF168
chr3	196288071	196295516	WDR53
chr3	196669494	196669851
chr3	197476480	197476570	RUBCN
chr3	25469754	25470354	RARB
chr3	25831563	25832764	OXSM
chr3	37285004	37285686	GOLGA4
chr3	40547530	40557774	ZNF620
chr3	43328004	43345115	SNRK
chr3	44497119	44519162	ZNF445
chr3	44541807	44552132	ZNF852
chr3	44771098	44771307	ZNF501
chr3	44773037	44775942	ZNF501
chr3	47205860	47210700	KIF9-AS1
chr3	48956253	49002404	ARIH2OS
chr3	49044705	49049406	WDR6
chr3	49059074	49059404	NDUFAF3
chr3	49170300	49170569	LAMB2
chr3	49977477	50091775	RBM6
chr3	50334868	50336899	HYAL3
chr3	50357500	50360251	HYAL2
chr3	50396371	50396939	TMEM115
chr3	51428699	51428998	RBM15B
chr3	56591184	56597973	CCDC66
chr3	71802875	71803173	GPR27
chr3	77089294	77089624	ROBO2
chr3	9291129	9291369	SRGAP3
chr3	93780302	93781801	DHFR2
chr3	96533425	96533693	EPHA6
chr3	9987643	9988287	PRRT3-AS1
chr4	100010008	100010338	LOC100507053
chr4	10447512	10459032	ZNF518B
chr4	107236913	107246262	TBCK
chr4	109089573	109090112	LEF1
chr4	110354871	110384517	SEC24B-AS1
chr4	114682393	114683053	CAMK2D
chr4	120221550	120225451	C4orf3
chr4	122872790	122872909	TRPC3
chr4	123838855	123844159	NUDT6
chr4	124317950	124323309	SPRY1
chr4	128554087	128565022	INTU
chr4	134071734	134072723	PCDH10
chr4	135121057	135122944	PABPC4L
chr4	139163233	139163503	SLC7A11
chr4	140217030	140222388	NDUFC1
chr4	141074979	141075338	MAML3
chr4	142053720	142054048	RNF150
chr4	145566933	145567141	HHIP
chr4	149357708	149365850	NR3C2
chr4	151935797	151936649	LRBA
chr4	153457416	153457776	MIR4453
chr4	1722547	1723084	TMEM129
chr4	174090175	174090236	GALNT7
chr4	174450779	174451378	HAND2
chr4	175205223	175205402	FBXO8
chr4	185570797	185573211	PRIMPOL
chr4	186111983	186125182	CFAP97
chr4	187630181	187644987	FAT1
chr4	190861649	190861888	FRG1
chr4	20253528	20254157	SLIT2
chr4	2242460	2243891	HAUS3
chr4	2965298	2965583	GRK4
chr4	56262080	56262259	TMEM165
chr4	57244600	57253674	AASDH
chr4	57774341	57777237	REST
chr4	6711194	6711606	MRFAP1L1
chr4	6717842	6718347	BLOC1S4
chr4	774289	775636	LOC100129917
chr4	83719771	83720010	SCD5
chr4	83815405	83815744	SEC31A
chr4	83905540	83931808	LIN54
chr4	83931897	83931987	LIN54
chr4	8442524	8442831	TRMT44
chr4	88116763	88141760	KLHL8
chr4	88928799	88929038	PKD2
chr4	90228951	90229161	GPRIN3
chr4	96469972	96470361	UNC5C
chr5	100238749	100238989	ST8SIA4
chr5	102455952	102465189	PPIP5K2
chr5	102895031	102898502	NUDT12
chr5	107716992	107717799	FBXL17
chr5	108063846	108063962	LINC01023
chr5	110427960	110428230	WDR36
chr5	114879033	114880561	FEM1C
chr5	115177101	115177548	ATG12
chr5	121413748	121414166	LOX
chr5	125936607	125939864	PHAX
chr5	132161588	132162131	SHROOM1
chr5	132163214	132166590	SHROOM1
chr5	133295389	133304406	C5orf15
chr5	134181400	134190948	C5orf24
chr5	135468534	135489627	SMAD5-AS1
chr5	137865322	137877370	ETF1
chr5	139493708	139495084	PURA
chr5	139781399	139781728	ANKHD1
chr5	139944300	139946714	APBB3
chr5	140700142	140700351	TAF7
chr5	140855569	140855808	PCDHGC3
chr5	142780133	142784045	NR3C1
chr5	149340300	149357456	SLC26A2
chr5	149375714	149380312	HMGXB3
chr5	153418519	153433356	MFAP3
chr5	153825517	153826057	SAP30L
chr5	156565775	156569921	MED7
chr5	159826925	159827104	ZBED8
chr5	159848814	159849736	PTTG1
chr5	162884569	162887160	NUDCD2
chr5	16465419	16465894	ZNF622
chr5	171638888	171710795	UBTD2
chr5	172197965	172198203	DUSP1
chr5	175964003	175964421	RNF44
chr5	176026771	176037131	GPRIN1
chr5	177059520	177099278	LOC202181
chr5	177658779	177659823	PHYKPL
chr5	1798645	1799956	MRPL36
chr5	180235552	180242586	MGAT1
chr5	180277770	180288286	ZFP62
chr5	180650263	180651493	TRIM41
chr5	180673541	180673779	CTC-338M12.4
chr5	205200	218297	CCDC127
chr5	36151775	36152015	LMBRD2
chr5	36875807	36876796	NIPBL-DT
chr5	38556948	38557128	LIFR-AS1
chr5	43067125	43067393	LOC100506639
chr5	443040	443275	EXOC3-AS1
chr5	471688	473299	PP7080
chr5	473351	475296	SLC9A3-AS1
chr5	52083774	52084042	PELO
chr5	52095840	52096346	ITGA1
chr5	52405672	52408393	LOC257396
chr5	53813589	53813858	SNX18
chr5	56205320	56208922	SETD9
chr5	56469775	56471669	GPBP1
chr5	60455710	60458302	SMIM15-AS1
chr5	64859063	64865519	PPWD1
chr5	64920558	64931835	TRAPPC13
chr5	68710939	68715469	MARVELD2
chr5	72861036	72861511	ANKRA2
chr5	78531925	78532344	JMY
chr5	7867477	7867536	FASTKD3
chr5	78908240	78913357	TENT2
chr5	80597402	80600952	ZCCHC9
chr5	82352861	82373272	SCARNA18
chr5	82767493	82767733	VCAN
chr5	8457800	8460234	MIR4458HG
chr5	891393	892674	BRD9
chr5	89705817	89705995	LOC731157
chr5	92919788	92920533	NR2F1
chr5	98106360	98115611	RGMB-AS1
chr5	98264401	98264790	LOC100289230
chr5	98264838	98265136	LOC100289230
chr6	10404735	10405003	TFAP2A-AS1
chr6	107349376	107361260	C6orf203
chr6	107780510	107780779	PDSS2
chr6	108882069	108882339	FOXO3
chr6	109775268	109787171	MICAL1
chr6	109802300	109804440	ZBTB24
chr6	111195987	111196256	AMD1
chr6	116574573	116575261	TSPYL4
chr6	116600862	116601220	TSPYL1
chr6	116691779	116692077	DSE
chr6	116987961	116989973	ZUP1
chr6	121756723	121768469	GJA1
chr6	138893548	138893668	NHSL1
chr6	150023241	150039362	LATS1
chr6	151646666	151646935	AKAP12
chr6	151766678	151773316	RMND1
chr6	153296358	153304754	FBXO5
chr6	154831433	154831793	CNKSR3
chr6	155635437	155635617	TFB1M
chr6	158589379	158613310	GTF2H5
chr6	160182700	160182938	ACAT2
chr6	160183098	160183442	SOD2-OT1
chr6	1610150	1610718	FOXC1
chr6	163835675	163836155	QKI
chr6	168226114	168226351	AFDN-DT
chr6	170102208	170102657	C6orf120
chr6	170600120	170657255	MIR4644
chr6	21593972	21594600	SOX4
chr6	26521934	26522950	HCG11
chr6	26538572	26545733	HMGN4
chr6	26987821	26988085	LOC100270746
chr6	27661814	27674434	LINC01012
chr6	28048660	28048868	ZNF165
chr6	28092334	28093461	ZSCAN16
chr6	28193029	28194999	ZSCAN9
chr6	28219804	28220074	ZKSCAN4
chr6	28234847	28244221	ZSCAN26
chr6	28348644	28367544	ZSCAN12
chr6	28403956	28411279	ZSCAN23
chr6	3023986	3024256	HTATSF1P2
chr6	3064075	3077013	RIPK1
chr6	34855579	34855848	TAF11
chr6	36851100	36867386	C6orf89
chr6	3751861	3752246	PXDC1
chr6	37665316	37665766	MDGA1
chr6	39081352	39082962	SAYSD1
chr6	42531760	42532059	UBR2
chr6	43139033	43139570	SRF
chr6	43149922	43152213	CUL9
chr6	43395586	43401032	ABCC10
chr6	43737946	43738125	VEGFA
chr6	43738214	43738815	VEGFA
chr6	44233139	44233406	NFKBIE
chr6	46620179	46620567	CYP39A1
chr6	52442216	52442305	TRAM2-AS1
chr6	52529199	52529587	LOC730101
chr6	6004127	6004277	NRN1
chr6	82459894	82462428	TENT5A
chr6	83903032	83905810	PGM3
chr6	84222224	84222404	PRSS35
chr6	8430298	8435351	SLC35B3
chr6	86303724	86303815	SNX14
chr6	88032306	88051038	GJB7
chr6	88411777	88411985	AKIRIN2
chr6	94120421	94129300	EPHA7
chr6	96025147	96025327	MANEA-DT
chr6	96025373	96034705	MANEA
chr6	99872747	99873153	LOC101927365
chr7	100026958	100028889	MEPCE
chr7	102714865	102715015	FBXL13
chr7	104653808	104654108	KMT2E-AS1
chr7	104654258	104654588	KMT2E-AS1
chr7	106301185	106301634	CCDC71L
chr7	107383665	107384996	CBLL1
chr7	111846282	111846462	DOCK4
chr7	116660265	116660373	MIR6132
chr7	12726452	12728531	ARL4A
chr7	128095884	128097825	HILPDA
chr7	128695277	128695544	TPI1P2
chr7	128864855	128865005	AHCYL2
chr7	134331531	134346401	BPGM
chr7	134853661	134855578	CYREN
chr7	135347221	135358960	STMP1
chr7	135412833	135412952	SLC13A4
chr7	139877061	139877834	KDM7A-DT
chr7	140706259	140714781	MRPS33
chr7	148395933	148427225	CUL1
chr7	148550	149438	LOC100507642
chr7	148771582	148787869	ZNF786
chr7	148826003	148851242	ZNF398
chr7	149152650	149158053	ZNF777
chr7	149570445	149570951	ATP6V0E2-AS1
chr7	150782918	150783097	AGAP3
chr7	152161209	152161623	LINC01003
chr7	154795143	154795382	PAXIP1-AS1
chr7	156803019	156803347	MNX1
chr7	158649269	158672453	WDR60
chr7	21467652	21469078	SP4
chr7	2393721	2393781	EIF3B
chr7	2394474	2394683	EIF3B
chr7	27211547	27219880	HOXA10
chr7	27225027	27228465	HOXA11-AS
chr7	29690722	29724868	MIR550A3
chr7	29724927	29725317	ZNRF2P2
chr7	30066028	30066387	FKBP14
chr7	32767622	32768728	ZNRF2P1
chr7	32919426	32931468	KBTBD2
chr7	35293532	35293711	TBX20
chr7	35733849	35734772	HERPUD2
chr7	36397000	36406878	KIAA0895
chr7	37960193	37960432	EPDR1
chr7	39773167	39773347	LINC00265
chr7	43916656	43916955	MRPS24
chr7	43917193	43917919	MRPS24
chr7	43917969	43918190	MRPS24
chr7	44530085	44530325	NUDCD3
chr7	44646121	44684935	OGDH
chr7	44923788	44924984	PURB
chr7	50514532	50518104	FIGNL1
chr7	5460927	5463177	TNRC18
chr7	56019611	56022653	MRPS17
chr7	64254766	64312192	ZNF138
chr7	64838712	64863491	ZNF92
chr7	7606616	7612278	MIOS
chr7	79082391	79100230	MAGI2-AS3
chr7	79764140	79764379	GNAI1
chr7	82791987	82792197	PCLO
chr7	89874488	89874727	CFAP69
chr7	90032708	90042250	CLDN12
chr7	91503610	91510034	MTERF1
chr7	91875234	91875384	KRIT1
chr7	99032770	99036462	PTCD1
chr7	99097664	99097931	ZNF394
chr7	99102267	99103807	ZKSCAN5
chr7	99717265	99719960	TAF6
chr8	101541983	101572014	ANKRD46
chr8	103251227	103251316	RRM2B
chr8	109799725	109799844	TMEM74
chr8	124265661	124266209	C8orf76
chr8	124266629	124266868	C8orf76
chr8	124267094	124267247	C8orf76
chr8	124267755	124267935	C8orf76
chr8	124268234	124286578	ZHX1
chr8	143695714	143695833	ARC
chr8	143747462	143751412	JRK
chr8	143808182	143808391	LOC100288181
chr8	143808621	143809008	THEM6
chr8	144718183	144733008	ZNF623
chr8	145734419	145734656	MFSD3
chr8	145743349	145745102	LRRC14
chr8	145747801	145748171	LRRC24
chr8	146052903	146071465	ZNF7
chr8	18079534	18079742	NAT1
chr8	23021393	23021543	TNFRSF10D
chr8	26371709	26371859	DPYSL2
chr8	27466482	27469238	MIR6843
chr8	27632058	27634223	ESCO2
chr8	28351722	28360511	FZD3
chr8	28558990	28588852	EXTL3
chr8	29208058	29208267	DUSP4
chr8	30890122	30890842	PURG
chr8	37351012	37351431	LINC01605
chr8	37594256	37594345	ERLIN2
chr8	38325962	38326233	FGFR1
chr8	38853205	38853862	TM2D2
chr8	41435707	41456304	LOC102723729
chr8	41906048	41909544	KAT6A
chr8	42010494	42012273	AP3M2
chr8	42329933	42397236	SLC20A2
chr8	42693250	42698474	THAP1
chr8	52773585	52811746	PCMTD1
chr8	56675428	56685966	TMEM68
chr8	61591324	61591594	CHD7
chr8	6263415	6264069	LOC100287015
chr8	64080881	64081001	YTHDF3-AS1
chr8	67525186	67525484	MYBL1
chr8	67578614	67579452	VCPIP1
chr8	74650572	74659162	STAU2
chr8	80976715	80992738	TPD52
chr8	81397854	81411985	ZBTB10
chr8	92081241	92082417	OTUD6B-AS1
chr8	94748235	94753224	RBM12B-AS1
chr8	94929083	94934927	PDP1
chr8	97270801	97273841	MTERF3
chr8	99101426	99101873	ERICH5
chr8	99120930	99129418	RIDA
chr8	99956631	99956870	OSR2
chr9	103204188	103204455	MSANTD3-TMEFF1
chr9	104152774	104160919	MRPL50
chr9	114287439	114289744	ZNF483
chr9	117267466	117267736	WHRN
chr9	123550146	123555740	FBXW2
chr9	123688907	123691451	TRAF1
chr9	125674079	125675607	ZBTB6
chr9	125681614	125693830	ZBTB26
chr9	128509617	128509857	PBX3
chr9	130186653	130187041	ZNF79
chr9	130890353	130890741	PTGES2
chr9	131038455	131038965	SWI5
chr9	131445994	131446263	SET
chr9	132250939	132251565	LINC00963
chr9	133454673	133454881	LOC100272217
chr9	133556723	133556872	EXOSC2
chr9	135277947	135282238	TTF1
chr9	135537893	135545632	GTF3C4
chr9	135545811	135546081	DDX31
chr9	139981031	139981269	MAN1B1-DT
chr9	140196018	140196703	NRARP
chr9	140510432	140513347	ARRDC1-AS1
chr9	21335073	21335431	KLHL9
chr9	22005445	22009312	CDKN2B
chr9	25678053	25678588	TUSC1
chr9	27566868	27573834	C9orf72
chr9	32544250	32552626
chr9	33290415	33294597	NFX1
chr9	34310945	34329247	KIF24
chr9	35546430	35546609	RUSC2
chr9	35547029	35547104	RUSC2
chr9	35748573	35749233	GBA2
chr9	37120469	37126548	ZCCHC7
chr9	37442178	37465407	ZBTB5
chr9	37588799	37592636	TOMM5
chr9	37888519	37904350	SLC25A51
chr9	4662294	4662532	PLPP6
chr9	470291	470681	KANK1
chr9	66493901	66494170	PTGER4P2-CDK2AP2P2
chr9	77698055	77703210	NMRK1
chr9	84304060	84304450	TLE1
chr9	86571360	86571657	C9orf64
chr9	88967623	88969402	TUT7
chr9	91606354	91606543	S1PR3
chr9	97521931	97522737	C9orf3
chr9	98638082	98638259	LINC00476
chrX	100601467	100603928	TIMM8A
chrX	100666978	100667366	HNRNPH2
chrX	102508582	102510121	TCEAL8
chrX	102631251	102632479	BEX3
chrX	103349971	103401708	LOC286437
chrX	109561170	109561380	AMMECR1
chrX	118601673	118603083	SLC25A5
chrX	119384607	119387372	ZBTB33
chrX	119760599	119764005	C1GALT1C1
chrX	122994017	123022551	XIAP
chrX	134155580	134156566	RTL8B
chrX	134166333	134167279	RTL8C
chrX	134185229	134186221	RTL8A
chrX	134477742	134478012	ZNF75D
chrX	134478696	134481177	ZNF449
chrX	13707240	13727175	RAB9A
chrX	14883458	14891191	FANCB
chrX	153297954	153363188	MECP2
chrX	153716800	153718999	SLC10A3
chrX	154299249	154299547	MTCP1
chrX	154688127	154688276
chrX	24170908	24197489	ZFX
chrX	38660762	38663136	MID1IP1-AS1
chrX	46433122	46433509	CHST7
chrX	47342354	47342683	ZNF41
chrX	47479136	47479256	SYN1
chrX	48367347	48368265	PORCN
chrX	52926322	52929645	FAM156B
chrX	52984443	52993402
chrX	62570861	62571218	SPIN4
chrX	68048840	68049140	EFNB1
chrX	68382590	68385365	PJA1
chrX	69353318	69353767	IGBP1
chrX	70315999	70316537	FOXO4
chrX	71933909	71934029	PHKA1
chrX	73164159	73289025	JPX
chrX	73641328	73641596	SLC16A2
chrX	85403455	85403635	DACH2
