# Supplementary material for: m6Am-seq reveals the dynamic m6Am methylation in the human transcriptome
Source: Nat Commun. 2021 Aug 6;12:4778. doi: 10.1038/s41467-021-25105-5 (PMC8346571; doi:10.1038/s41467-021-25105-5)
Supplement: Supplementary file 5 — Supplementary Data 3 [file 41467_2021_25105_MOESM5_ESM.xlsx]

## Sheet: Sheet1
CHR	star	end	base
chr14	57735604	57735605	A
chr19	18043821	18043822	A
chr6	116692109	116692110	A
chr3	40351174	40351175	A
chr3	10028571	10028572	A
chr1	149804220	149804221	A
chr12	104324187	104324188	A
chr6	157100055	157100056	A
chr19	803565	803566	A
chr2	10830125	10830126	A
chr9	131709977	131709978	A
chr5	74807717	74807718	A
chr5	34915789	34915790	A
chr9	77112250	77112251	A
chr9	137218305	137218306	A
chr19	41256747	41256748	A
chr8	9413435	9413436	A
chr6	116575368	116575369	A
chr1	32645343	32645344	A
chr10	17270673	17270674	A
chr20	43514348	43514349	A
chr14	58765281	58765282	A
chr8	37963038	37963039	A
chr16	2563968	2563969	A
chr14	36295662	36295663	A
chr8	86376235	86376236	A
chr22	41957041	41957042	A
chr19	1407667	1407668	A
chr3	40351188	40351189	A
chr3	40351172	40351173	A
chr17	39845107	39845108	A
chr3	10028562	10028563	A
chr8	82192770	82192771	A
chr9	46117382	46117383	A
chr1	154955865	154955866	A
chr13	93879216	93879217	A
chr3	193853936	193853937	A
chr6	26158352	26158353	A
chr11	308087	308088	A
chr11	46403231	46403232	A
chr5	54603828	54603829	A
chr2	10830127	10830128	A
chr19	50879720	50879721	A
chr9	131709956	131709957	A
chr15	65134113	65134114	A
chr6	64282463	64282464	A
chr12	56915603	56915604	A
chr1	211432729	211432730	A
chr9	137218307	137218308	A
chr21	34915364	34915365	A
chr19	39936561	39936562	A
chr8	77593632	77593633	A
chr7	99613225	99613226	A
chr11	77532189	77532190	A
chr7	150725538	150725539	A
chr6	139349881	139349882	A
chr6	26597203	26597204	A
chr17	43213053	43213054	A
chr14	23564768	23564769	A
chr19	39138326	39138327	A
chr2	148602085	148602086	A
chr3	105085752	105085753	A
chr9	38392672	38392673	A
chr17	19552063	19552064	A
chr11	43902380	43902381	A
chr2	73613199	73613200	A
chr2	69240484	69240485	A
chr17	33914284	33914285	A
chr3	183892642	183892643	A
chr14	31494845	31494846	A
chr22	39410280	39410281	A
chr12	58005217	58005218	A
chr3	69134164	69134165	A
chr17	73106066	73106067	A
chr11	13299336	13299337	A
chr3	9834178	9834179	A
chr1	231114815	231114816	A
chr6	119215255	119215256	A
chr19	12848310	12848311	A
chr20	30946303	30946304	A
chr1	212782102	212782103	A
chr22	39916563	39916564	A
chr19	50432461	50432462	A
chr11	46639106	46639107	A
chrX	107335013	107335014	A
chr14	51026862	51026863	A
chr19	1241749	1241750	A
chr1	28562605	28562606	A
chr21	27107765	27107766	A
chr3	48488140	48488141	A
chr16	28834431	28834432	A
chr6	57037123	57037124	A
chr10	121410893	121410894	A
chr14	74486119	74486120	A
chr10	127512111	127512112	A
chr2	111878490	111878491	A
chr2	219524405	219524406	A
chr3	5021121	5021122	A
chr10	22610172	22610173	A
chr6	7726331	7726332	A
chr3	112930403	112930404	A
chr2	74375266	74375267	A
chr1	222885905	222885906	A
chr19	571350	571351	A
chr5	72794272	72794273	A
chr6	26383323	26383324	A
chr6	41889236	41889237	A
chr7	16685805	16685806	A
chr11	93474848	93474849	A
chr14	23564733	23564734	A
chr19	51161745	51161746	A
chr1	184356280	184356281	A
chr6	34664748	34664749	A
chr8	69243007	69243008	A
chr8	67579830	67579831	A
chrX	15693068	15693069	A
chr2	231577633	231577634	A
chr18	21719025	21719026	A
chr1	174968570	174968571	A
chr3	85008141	85008142	A
chr7	134576275	134576276	A
chr10	12391545	12391546	A
chr1	113162453	113162454	A
chr17	38296550	38296551	A
chr2	202047834	202047835	A
chr5	95998079	95998080	A
chr7	116165029	116165030	A
chr4	15480844	15480845	A
chr7	128431516	128431517	A
chrX	49091929	49091930	A
chr17	78010450	78010451	A
chr3	191047030	191047031	A
chr19	41816406	41816407	A
chr11	69455923	69455924	A
chr12	4382927	4382928	A
chr8	95908070	95908071	A
chr14	99947753	99947754	A
chr1	207494843	207494844	A
chr13	49822076	49822077	A
chr20	3776956	3776957	A
chr5	137673954	137673955	A
chr1	193091163	193091164	A
chrX	47077612	47077613	A
chr1	205473690	205473691	A
chr9	21994795	21994796	A
chrX	139846761	139846762	A
chr1	214776537	214776538	A
chrX	100353441	100353442	A
chr6	49431142	49431143	A
chr9	80850980	80850981	A
chr1	111682355	111682356	A
chr2	169312764	169312765	A
chr17	7789503	7789504	A
chr11	125495870	125495871	A
chr18	11851388	11851389	A
chr7	29186206	29186207	A
chr12	104850777	104850778	A
chr1	153606498	153606499	A
chr19	19649073	19649074	A
chr14	77564653	77564654	A
chr15	43886224	43886225	A
chr12	7282966	7282967	A
chr12	22199151	22199152	A
chr16	66638606	66638607	A
chr5	179921417	179921418	A
chr13	40229841	40229842	A
chr8	121137416	121137417	A
chr9	131084804	131084805	A
chr17	13972823	13972824	A
chr4	166300211	166300212	A
chr2	211342413	211342414	A
chr12	69633351	69633352	A
chr12	94071153	94071154	A
chr7	28725749	28725750	A
chr12	12764845	12764846	A
chr5	172483381	172483382	A
chr20	54967732	54967733	A
chr11	57529243	57529244	A
chr9	90341033	90341034	A
chr17	7761053	7761054	A
chr17	4046493	4046494	A
chr15	22892763	22892764	A
chr5	156712353	156712354	A
chr1	86046443	86046444	A
chr12	51632612	51632613	A
chr17	42786032	42786033	A
chr17	655607	655608	A
chr7	44084304	44084305	A
chr14	73393065	73393066	A
chr17	61627821	61627822	A
chr8	30021631	30021632	A
chr4	52709318	52709319	A
chr19	17420348	17420349	A
chr10	70715881	70715882	A
chr1	224370941	224370942	A
chr12	100660974	100660975	A
chr8	120885961	120885962	A
chr1	26758893	26758894	A
chr16	72042648	72042649	A
chr11	111895774	111895775	A
chr13	50656304	50656305	A
chr7	96635455	96635456	A
chr5	118406781	118406782	A
chr7	157129748	157129749	A
chr5	34929663	34929664	A
chr11	31391389	31391390	A
chr10	103348084	103348085	A
chr1	44435658	44435659	A
chr8	95732105	95732106	A
chr1	111682841	111682842	A
chr11	65686907	65686908	A
chr6	116692109	116692110	A
chr11	102980163	102980164	A
chr20	33104214	33104215	A
chrX	48380195	48380196	A
chr3	172468531	172468532	A
chr2	207024323	207024324	A
chr1	245133691	245133692	A
chr1	15736390	15736391	A
chr3	40351174	40351175	A
chr15	44829368	44829369	A
chr2	99953851	99953852	A
chr12	7080075	7080076	A
chr17	77071020	77071021	A
chr12	7023672	7023673	A
chr3	134514101	134514102	A
chr17	37844445	37844446	A
chr12	56522018	56522019	A
chr12	25348170	25348171	A
chr22	29664270	29664271	A
chr10	94608224	94608225	A
chr9	133569166	133569167	A
chr8	145133592	145133593	A
chr13	37574924	37574925	A
chr11	61595668	61595669	A
chr5	175875355	175875356	A
chr1	150488257	150488258	A
chr10	74927876	74927877	A
chr15	29967193	29967194	A
chr4	15683449	15683450	A
chr19	16296211	16296212	A
chr6	17600582	17600583	A
chr8	124780678	124780679	A
chr15	38746331	38746332	A
chr15	89787209	89787210	A
chr8	356957	356958	A
chr5	147763577	147763578	A
chr14	75179872	75179873	A
chr8	11653321	11653322	A
chr2	24272612	24272613	A
chr19	47249314	47249315	A
chr9	108320412	108320413	A
chr14	75745530	75745531	A
chr11	126139036	126139037	A
chr19	35645654	35645655	A
chr12	10365452	10365453	A
chr21	27107264	27107265	A
chr1	151043094	151043095	A
chr1	68150883	68150884	A
chr11	68452011	68452012	A
chr15	42566670	42566671	A
chr16	81348570	81348571	A
chr4	110736941	110736942	A
chr2	109065661	109065662	A
chrX	153665510	153665511	A
chr1	235491884	235491885	A
chr20	25388320	25388321	A
chr16	58426297	58426298	A
chr2	191745546	191745547	A
chr14	24701659	24701660	A
chr3	50273635	50273636	A
chr14	52327451	52327452	A
chr3	52720047	52720048	A
chr3	37284761	37284762	A
chr19	33572091	33572092	A
chr14	76618247	76618248	A
chr9	139221994	139221995	A
chr5	54456007	54456008	A
chr2	10091821	10091822	A
chr16	85646932	85646933	A
chr9	135906128	135906129	A
chr6	111279836	111279837	A
chr22	39101936	39101937	A
chr4	156587999	156588000	A
chr10	71812601	71812602	A
chr1	226271275	226271276	A
chr2	26467795	26467796	A
chr7	106809447	106809448	A
chrX	11129416	11129417	A
chrX	48659802	48659803	A
chr2	242254861	242254862	A
chr4	89513592	89513593	A
chr7	35734821	35734822	A
chr10	94449711	94449712	A
chr1	70820493	70820494	A
chr14	62162237	62162238	A
chr22	19419424	19419425	A
chr6	27861202	27861203	A
chr1	149804220	149804221	A
chr2	75061253	75061254	A
chr8	28748057	28748058	A
chr3	128997687	128997688	A
chr12	66218605	66218606	A
chrX	150151830	150151831	A
chr1	26798910	26798911	A
chr22	35777084	35777085	A
chr16	4524736	4524737	A
chr19	8509858	8509859	A
chr7	27208761	27208762	A
chr12	54366915	54366916	A
chr3	148847438	148847439	A
chr1	87380356	87380357	A
chr2	198365127	198365128	A
chr15	44092765	44092766	A
chr20	30193091	30193092	A
chr19	18284604	18284605	A
chr11	314025	314026	A
chr3	160117437	160117438	A
chr15	99191767	99191768	A
chr17	47074813	47074814	A
chr7	120590866	120590867	A
chr1	112298306	112298307	A
chr2	74682209	74682210	A
chr16	30007530	30007531	A
chrX	134654584	134654585	A
chrX	134654550	134654551	A
chr6	79577263	79577264	A
chr20	32951116	32951117	A
chr13	48807503	48807504	A
chr21	35014705	35014706	A
chrX	46771869	46771870	A
chr6	15246222	15246223	A
chr11	65479722	65479723	A
chr17	47866054	47866055	A
chr10	102821580	102821581	A
chr13	103451468	103451469	A
chr11	94706991	94706992	A
chrX	44732427	44732428	A
chr14	24899159	24899160	A
chr10	70748528	70748529	A
chr5	61602289	61602290	A
chr14	104095547	104095548	A
chr6	43027402	43027403	A
chr13	73633139	73633140	A
chr1	173684110	173684111	A
chr6	97372662	97372663	A
chr7	104654651	104654652	A
chr1	32573645	32573646	A
chr17	45727306	45727307	A
chr12	6878817	6878818	A
chr12	50794659	50794660	A
chr4	113558692	113558693	A
chr6	105405546	105405547	A
chr7	65958645	65958646	A
chrX	139791931	139791932	A
chr21	35303450	35303451	A
chr10	42970958	42970959	A
chrX	149106829	149106830	A
chr2	66618261	66618262	A
chr17	18314714	18314715	A
chr3	8543510	8543511	A
chr1	156084501	156084502	A
chr1	87794164	87794165	A
chr7	102004329	102004330	A
chr7	8008882	8008883	A
chr11	118401906	118401907	A
chr1	119683035	119683036	A
chr9	45441926	45441927	A
chr1	149576339	149576340	A
chr17	74668051	74668052	A
chr7	26438479	26438480	A
chr9	42018884	42018885	A
chr1	148928312	148928313	A
chrX	118108576	118108577	A
chr15	74218798	74218799	A
chr13	47127306	47127307	A
chr17	45909035	45909036	A
chr19	35739904	35739905	A
chr7	139044675	139044676	A
chr16	20911829	20911830	A
chr6	43603576	43603577	A
chr11	65266515	65266516	A
chr9	139981416	139981417	A
chr20	33122433	33122434	A
chr16	87425892	87425893	A
chr15	66679249	66679250	A
chr6	114178525	114178526	A
chr2	198570092	198570093	A
chr10	99473483	99473484	A
chr5	162930319	162930320	A
chr16	29818167	29818168	A
chr3	129159126	129159127	A
chr7	114562513	114562514	A
chr1	171750813	171750814	A
chr17	74722920	74722921	A
chr1	12040502	12040503	A
chr10	104221184	104221185	A
chr15	41952661	41952662	A
chrX	38663410	38663411	A
chr1	19923483	19923484	A
chr10	89264631	89264632	A
chr2	232576054	232576055	A
chr7	27208923	27208924	A
chr12	104324187	104324188	A
chr4	113565825	113565826	A
chr6	157100055	157100056	A
chr7	75544474	75544475	A
chr19	803565	803566	A
chr17	5389885	5389886	A
chr4	71768063	71768064	A
chr16	77225080	77225081	A
chr15	79165242	79165243	A
chrX	14891542	14891543	A
chr1	113189837	113189838	A
chr7	24613089	24613090	A
chr4	6642411	6642412	A
chr5	154320654	154320655	A
chr1	150266277	150266278	A
chr16	56642444	56642445	A
chr1	93544839	93544840	A
chr1	11866247	11866248	A
chr1	236958648	236958649	A
chr10	111967362	111967363	A
chr18	3247500	3247501	A
chr12	56546355	56546356	A
chr6	16129316	16129317	A
chr4	140222680	140222681	A
chr13	41885404	41885405	A
chr17	7761291	7761292	A
chr12	57482896	57482897	A
chr2	71295738	71295739	A
chr9	100819015	100819016	A
chr1	201617759	201617760	A
chr1	21766629	21766630	A
chr17	41323230	41323231	A
chr11	112832141	112832142	A
chr9	100395704	100395705	A
chr6	126112098	126112099	A
chr16	58534046	58534047	A
chr1	39492021	39492022	A
chr1	78354312	78354313	A
chr17	29421994	29421995	A
chr16	69599868	69599869	A
chr1	61548094	61548095	A
chr10	115614424	115614425	A
chr16	446782	446783	A
chr1	10003545	10003546	A
chr17	43138707	43138708	A
chr4	139936934	139936935	A
chr17	45608473	45608474	A
chr11	47270453	47270454	A
chr3	14989093	14989094	A
chr5	92919199	92919200	A
chr9	102584136	102584137	A
chr11	124609854	124609855	A
chr14	79745727	79745728	A
chr8	126104104	126104105	A
chr17	28443843	28443844	A
chr4	88343745	88343746	A
chr9	131709977	131709978	A
chr6	117996636	117996637	A
chr19	17337034	17337035	A
chr5	68788616	68788617	A
chr16	56485436	56485437	A
chr20	61436186	61436187	A
chr15	41576187	41576188	A
chr12	56211812	56211813	A
chr3	38207061	38207062	A
chr17	2496922	2496923	A
chr4	57302425	57302426	A
chr14	96968718	96968719	A
chr2	60983402	60983403	A
chr11	12399117	12399118	A
chr2	242089881	242089882	A
chr12	53845888	53845889	A
chr4	134070448	134070449	A
chr3	101293037	101293038	A
chr21	47744078	47744079	A
chr10	112631685	112631686	A
chr15	44038635	44038636	A
chr3	122785871	122785872	A
chr1	26437655	26437656	A
chr13	33160591	33160592	A
chr16	15069016	15069017	A
chr1	10535010	10535011	A
chr20	52824625	52824626	A
chr12	48499672	48499673	A
chr1	64059081	64059082	A
chr6	143999112	143999113	A
chr13	50069752	50069753	A
chr6	64346027	64346028	A
chr15	55611429	55611430	A
chr15	55611133	55611134	A
chr17	16120533	16120534	A
chr17	65373422	65373423	A
chr1	89149923	89149924	A
chr4	128802047	128802048	A
chr15	74287040	74287041	A
chr14	39644457	39644458	A
chr19	7600624	7600625	A
chr6	89790465	89790466	A
chrX	24712008	24712009	A
chr2	75185769	75185770	A
chr5	74807717	74807718	A
chr19	30097189	30097190	A
chr1	167190127	167190128	A
chr6	35310375	35310376	A
chr17	58677553	58677554	A
chr1	202317829	202317830	A
chr10	75255510	75255511	A
chr16	30087323	30087324	A
chr10	103892796	103892797	A
chr17	42015628	42015629	A
chr1	2985746	2985747	A
chr1	14075889	14075890	A
chr6	57182427	57182428	A
chr17	66508109	66508110	A
chr10	52750665	52750666	A
chr11	20409261	20409262	A
chr19	36249084	36249085	A
chr1	214161342	214161343	A
chr10	13628964	13628965	A
chr6	4021573	4021574	A
chrX	106871719	106871720	A
chr17	57233028	57233029	A
chr12	53835521	53835522	A
chr16	29823517	29823518	A
chr14	90722893	90722894	A
chr7	102988090	102988091	A
chr3	184017041	184017042	A
chr2	86333357	86333358	A
chr2	232573239	232573240	A
chr12	6875721	6875722	A
chr20	49126886	49126887	A
chr3	61547242	61547243	A
chr17	57785036	57785037	A
chr20	25228720	25228721	A
chr2	136289044	136289045	A
chr15	66161851	66161852	A
chr11	82783107	82783108	A
chr3	19988870	19988871	A
chr15	63481804	63481805	A
chr9	125703293	125703294	A
chr7	39663162	39663163	A
chr18	9475532	9475533	A
chr22	20105079	20105080	A
chr17	8191960	8191961	A
chr1	112162462	112162463	A
chr3	152880014	152880015	A
chr19	36119967	36119968	A
chr7	92158120	92158121	A
chr11	66406137	66406138	A
chr1	145507639	145507640	A
chr8	30242056	30242057	A
chr8	74206836	74206837	A
chr19	18699607	18699608	A
chr8	54793431	54793432	A
chr1	192778170	192778171	A
chr12	2986364	2986365	A
chrX	53449854	53449855	A
chr22	45809608	45809609	A
chr12	8850591	8850592	A
chr14	21152684	21152685	A
chr8	125487007	125487008	A
chr6	127588027	127588028	A
chr11	74459918	74459919	A
chr10	104209595	104209596	A
chr1	84944941	84944942	A
chr6	42847654	42847655	A
chr1	150336645	150336646	A
chr5	81574483	81574484	A
chr17	57970477	57970478	A
chr6	7107975	7107976	A
chr1	218458634	218458635	A
chr8	67341286	67341287	A
chr7	77325770	77325771	A
chr1	153606526	153606527	A
chr19	47634171	47634172	A
chr13	21714684	21714685	A
chr4	174292104	174292105	A
chr17	26698714	26698715	A
chr6	155054549	155054550	A
chr1	151138519	151138520	A
chr8	97506040	97506041	A
chr12	48499715	48499716	A
chr4	25162325	25162326	A
chr2	242254684	242254685	A
chr7	35840828	35840829	A
chr17	75316003	75316004	A
chr15	44084499	44084500	A
chr9	17579066	17579067	A
chr11	124543799	124543800	A
chr5	175665445	175665446	A
chr5	36606707	36606708	A
chr2	65215612	65215613	A
chr15	65947167	65947168	A
chr3	39424833	39424834	A
chr15	50474392	50474393	A
chr11	62648367	62648368	A
chr3	14444120	14444121	A
chr5	93954415	93954416	A
chr10	102672719	102672720	A
chr14	78174445	78174446	A
chr4	144434667	144434668	A
chr1	3689334	3689335	A
chr1	28261539	28261540	A
chr17	4487823	4487824	A
chr7	127292201	127292202	A
chr15	83419323	83419324	A
chr4	119199917	119199918	A
chr16	103829	103830	A
chr2	70121078	70121079	A
chr19	49588707	49588708	A
chr16	12070610	12070611	A
chr15	45315344	45315345	A
chr17	45973601	45973602	A
chr1	217804685	217804686	A
chr11	74660291	74660292	A
chr11	94800082	94800083	A
chr7	116593397	116593398	A
chrX	123095587	123095588	A
chrX	131157329	131157330	A
chr20	43595124	43595125	A
chr20	57226338	57226339	A
chr1	109289268	109289269	A
chr5	32585662	32585663	A
chr9	131038559	131038560	A
chr1	16693708	16693709	A
chrX	70586153	70586154	A
chr6	42018261	42018262	A
chr2	162016938	162016939	A
chr16	29985192	29985193	A
chr12	72233538	72233539	A
chr6	37225547	37225548	A
chrX	48398116	48398117	A
chrX	102611390	102611391	A
chr15	57210869	57210870	A
chr10	114710024	114710025	A
chr11	12695976	12695977	A
chr19	14640397	14640398	A
chr8	73921098	73921099	A
chr19	7566128	7566129	A
chr19	54619150	54619151	A
chr17	38219148	38219149	A
chr2	233415398	233415399	A
chr19	11039485	11039486	A
chr3	119217413	119217414	A
chr9	82186879	82186880	A
chr5	177019203	177019204	A
chr11	85359010	85359011	A
chr11	85339636	85339637	A
chr11	60691931	60691932	A
chr5	87564707	87564708	A
chr1	109633394	109633395	A
chr12	72080264	72080265	A
chr2	27255816	27255817	A
chr12	107349656	107349657	A
chr1	156252725	156252726	A
chr2	112812826	112812827	A
chr9	35829224	35829225	A
chr17	73452730	73452731	A
chrX	12993228	12993229	A
chr22	40573928	40573929	A
chr1	161195849	161195850	A
chr3	133380850	133380851	A
chr1	179851396	179851397	A
chr6	83073996	83073997	A
chr15	63334916	63334917	A
chr13	103249335	103249336	A
chr6	111804739	111804740	A
chr11	118889192	118889193	A
chr7	100728755	100728756	A
chr8	125463060	125463061	A
chr1	100598718	100598719	A
chrX	54947228	54947229	A
chr5	110409011	110409012	A
chr6	116575368	116575369	A
chr11	113185304	113185305	A
chr5	159436161	159436162	A
chr3	39149170	39149171	A
chr7	138818512	138818513	A
chr2	74710210	74710211	A
chr9	140135738	140135739	A
chr15	22833498	22833499	A
chr1	151512784	151512785	A
chr12	2994460	2994461	A
chr17	18684586	18684587	A
chr2	239756959	239756960	A
chr10	102747311	102747312	A
chrX	16804605	16804606	A
chr4	39699788	39699789	A
chr16	23569056	23569057	A
chrX	56590029	56590030	A
chr2	64068104	64068105	A
chr4	115519903	115519904	A
chr6	150263120	150263121	A
chr7	7680365	7680366	A
chr15	91478514	91478515	A
chr17	73780951	73780952	A
chrX	74493919	74493920	A
chrX	47092365	47092366	A
chr18	158538	158539	A
chr11	119252519	119252520	A
chr4	71554195	71554196	A
chr16	69166515	69166516	A
chr1	7831328	7831329	A
chr2	85804668	85804669	A
chr1	213123882	213123883	A
chr10	17270673	17270674	A
chr10	70883939	70883940	A
chr16	19567024	19567025	A
chr1	150039368	150039369	A
chr3	184529930	184529931	A
chr6	142468366	142468367	A
chr10	104503742	104503743	A
chr2	74685566	74685567	A
chr13	41635646	41635647	A
chr4	85887992	85887993	A
chr3	39093506	39093507	A
chr17	38375594	38375595	A
chr7	5229890	5229891	A
chr17	7591794	7591795	A
chr21	40759696	40759697	A
chrX	122994052	122994053	A
chr1	180601157	180601158	A
chr5	82373411	82373412	A
chr11	101981367	101981368	A
chr1	43148097	43148098	A
chr2	30369872	30369873	A
chr20	43514348	43514349	A
chr22	32340520	32340521	A
chr14	100705177	100705178	A
chr11	10879771	10879772	A
chr1	173837493	173837494	A
chr8	79578323	79578324	A
chr1	203764750	203764751	A
chr2	113033208	113033209	A
chr12	77158037	77158038	A
chr10	31608144	31608145	A
chr15	80352017	80352018	A
chr12	72058088	72058089	A
chrX	24167845	24167846	A
chr4	113558247	113558248	A
chrX	136648285	136648286	A
chr5	140079945	140079946	A
chr1	35734567	35734568	A
chr10	180739	180740	A
chr9	97021609	97021610	A
chr7	148936741	148936742	A
chr19	52800431	52800432	A
chr10	97889484	97889485	A
chr19	42724447	42724448	A
chr19	37178513	37178514	A
chr19	44100765	44100766	A
chrX	84498996	84498997	A
chr19	53935236	53935237	A
chr16	30418949	30418950	A
chr14	102783841	102783842	A
chr17	34842524	34842525	A
chr16	75032930	75032931	A
chrX	15808587	15808588	A
chr7	99647441	99647442	A
chr19	58816742	58816743	A
chr20	44486255	44486256	A
chr17	15903137	15903138	A
chr15	66797663	66797664	A
chr17	43213056	43213057	A
chr19	39138259	39138260	A
chr3	105085728	105085729	A
chr2	69240488	69240489	A
chr17	33914340	33914341	A
chr3	183892669	183892670	A
chr14	31494854	31494855	A
chr14	58765281	58765282	A
chr17	73106096	73106097	A
chr1	231114839	231114840	A
chr6	119215315	119215316	A
chr8	37963038	37963039	A
chr20	30946310	30946311	A
chr19	50432426	50432427	A
chr11	46638843	46638844	A
chr19	1241782	1241783	A
chr16	2563968	2563969	A
chr10	127512105	127512106	A
chr14	36295662	36295663	A
chr5	72794963	72794964	A
chr8	67579850	67579851	A
chr8	86376235	86376236	A
chr1	113162494	113162495	A
chr2	202047849	202047850	A
chr5	95997773	95997774	A
chr4	15480847	15480848	A
chr7	128431527	128431528	A
chr12	4382962	4382963	A
chr1	193091133	193091134	A
chr12	7282973	7282974	A
chr13	40229787	40229788	A
chr17	13972820	13972821	A
chr4	166300230	166300231	A
chr12	69633378	69633379	A
chr7	28725753	28725754	A
chr22	41957041	41957042	A
chr11	57529264	57529265	A
chr19	1407667	1407668	A
chr12	51632605	51632606	A
chr14	73393208	73393209	A
chr19	17420376	17420377	A
chr12	100660917	100660918	A
chr8	120885965	120885966	A
chr11	111895838	111895839	A
chr13	50656308	50656309	A
chr7	96635464	96635465	A
chr10	103348081	103348082	A
chr11	65686745	65686746	A
chrX	48380191	48380192	A
chr3	40351188	40351189	A
chr3	40351172	40351173	A
chr17	39845141	39845142	A
chr15	44829288	44829289	A
chr2	99953856	99953857	A
chr3	10028676	10028677	A
chr22	29664258	29664259	A
chr10	94608276	94608277	A
chr13	37574902	37574903	A
chr8	82192770	82192771	A
chr11	61595676	61595677	A
chr5	175875385	175875386	A
chr9	46117382	46117383	A
chr19	16296240	16296241	A
chr15	38746327	38746328	A
chr8	356978	356979	A
chr5	147763575	147763576	A
chr14	75179854	75179855	A
chr1	154955865	154955866	A
chr11	126139065	126139066	A
chr12	10365495	10365496	A
chr21	27107282	27107283	A
chrX	153665321	153665322	A
chr16	58426390	58426391	A
chr14	24701635	24701636	A
chr14	76618264	76618265	A
chr13	93879216	93879217	A
chr16	85646927	85646928	A
chr22	39101948	39101949	A
chr10	71812587	71812588	A
chr1	226250421	226250422	A
chr2	26467806	26467807	A
chrX	11129451	11129452	A
chr4	89513633	89513634	A
chr7	35734845	35734846	A
chr3	193853936	193853937	A
chr1	70820499	70820500	A
chr6	26158352	26158353	A
chr12	66218390	66218391	A
chrX	150151860	150151861	A
chr22	35777088	35777089	A
chr19	8509869	8509870	A
chr2	198365152	198365153	A
chr15	44092796	44092797	A
chr1	112298323	112298324	A
chr2	74682219	74682220	A
chr6	79577267	79577268	A
chr21	35014808	35014809	A
chr11	65479716	65479717	A
chrX	44732433	44732434	A
chr14	24899157	24899158	A
chr5	61602032	61602033	A
chr13	73633142	73633143	A
chr17	45727210	45727211	A
chr12	50794639	50794640	A
chr7	65958680	65958681	A
chrX	139791923	139791924	A
chr21	35303515	35303516	A
chrX	149106833	149106834	A
chr17	18314835	18314836	A
chr1	87794548	87794549	A
chr7	8008880	8008881	A
chr11	118401916	118401917	A
chr1	119683039	119683040	A
chr9	45441889	45441890	A
chr9	42019172	42019173	A
chr15	74218802	74218803	A
chr13	47127313	47127314	A
chr17	45908994	45908995	A
chr16	87425941	87425942	A
chr15	66679272	66679273	A
chr6	114178517	114178518	A
chr16	29818207	29818208	A
chr11	46403231	46403232	A
chr4	71768059	71768060	A
chr15	79165297	79165298	A
chrX	14891604	14891605	A
chr4	6642384	6642385	A
chr16	56642495	56642496	A
chr1	11866287	11866288	A
chr5	54603828	54603829	A
chr10	111967390	111967391	A
chr9	100819020	100819021	A
chr1	21766613	21766614	A
chr17	41323241	41323242	A
chr16	58534048	58534049	A
chr1	61548245	61548246	A
chr17	45608556	45608557	A
chr19	50879720	50879721	A
chr14	79745732	79745733	A
chr4	88343748	88343749	A
chr12	56211827	56211828	A
chr14	96968712	96968713	A
chr2	242089898	242089899	A
chr15	44038620	44038621	A
chr20	52824630	52824631	A
chr12	48499693	48499694	A
chr15	65134113	65134114	A
chr19	30097200	30097201	A
chr1	202317832	202317833	A
chr16	30087326	30087327	A
chr1	2985766	2985767	A
chr17	66508140	66508141	A
chr17	57233031	57233032	A
chr12	53835525	53835526	A
chr2	86333345	86333346	A
chr6	64282463	64282464	A
chr20	49126919	49126920	A
chr3	61547244	61547245	A
chr17	57784985	57784986	A
chr3	19988863	19988864	A
chr22	20105050	20105051	A
chr3	152880017	152880018	A
chr11	66406176	66406177	A
chr12	56915749	56915750	A
chr1	211432729	211432730	A
chr19	18699611	18699612	A
chr12	2986388	2986389	A
chr14	21152713	21152714	A
chr6	127587982	127587983	A
chr10	104209601	104209602	A
chr6	42847686	42847687	A
chr1	218458628	218458629	A
chr17	26698721	26698722	A
chr6	155054804	155054805	A
chr2	242254769	242254770	A
chr15	44084527	44084528	A
chr9	17579120	17579121	A
chr11	124543803	124543804	A
chr2	65215619	65215620	A
chr3	39424846	39424847	A
chr15	50474423	50474424	A
chr11	62623582	62623583	A
chr5	93954396	93954397	A
chr4	144434681	144434682	A
chr7	127292218	127292219	A
chr15	83419326	83419327	A
chr16	103859	103860	A
chr2	70121087	70121088	A
chr19	49589005	49589006	A
chr21	34915364	34915365	A
chr15	45315392	45315393	A
chr1	217804694	217804695	A
chr11	94800075	94800076	A
chr7	116593414	116593415	A
chrX	123094574	123094575	A
chrX	131157332	131157333	A
chr20	43595152	43595153	A
chr20	57226308	57226309	A
chr19	39936561	39936562	A
chr6	42018266	42018267	A
chr16	29985200	29985201	A
chr12	72233541	72233542	A
chrX	102611379	102611380	A
chr10	114710008	114710009	A
chr19	14640409	14640410	A
chr8	73921101	73921102	A
chr19	7566158	7566159	A
chr19	54619130	54619131	A
chr17	38219189	38219190	A
chr2	233415368	233415369	A
chr9	82186877	82186878	A
chr11	85359067	85359068	A
chr11	60691945	60691946	A
chr5	87564840	87564841	A
chr2	112812901	112812902	A
chr9	35829265	35829266	A
chr17	73452721	73452722	A
chr1	161195852	161195853	A
chr3	133380847	133380848	A
chr13	103249354	103249355	A
chr11	118889178	118889179	A
chr1	100598721	100598722	A
chrX	54947256	54947257	A
chr5	110409058	110409059	A
chr11	113185299	113185300	A
chr7	138818523	138818524	A
chr9	140135710	140135711	A
chr2	64068123	64068124	A
chr15	91478498	91478499	A
chrX	47092407	47092408	A
chr18	158544	158545	A
chr16	69166536	69166537	A
chr1	7831364	7831365	A
chr2	85804685	85804686	A
chr1	213123935	213123936	A
chr3	184529934	184529935	A
chr6	142468399	142468400	A
chr13	41635640	41635641	A
chr7	5229888	5229889	A
chr1	43148034	43148035	A
chr1	173837517	173837518	A
chr10	31608140	31608141	A
chr8	77593632	77593633	A
chr7	99613225	99613226	A
chr5	140080031	140080032	A
chr7	148936748	148936749	A
chr19	42724463	42724464	A
chr19	53935226	53935227	A
chr17	34842520	34842521	A
chr17	15903144	15903145	A
chr15	66797472	66797473	A
chr19	39138266	39138267	A
chr3	105085726	105085727	A
chr14	31494852	31494853	A
chr1	231114817	231114818	A
chr22	39916671	39916672	A
chr19	50432422	50432423	A
chr11	46638854	46638855	A
chr8	86376233	86376234	A
chrX	49091955	49091956	A
chr11	125495884	125495885	A
chr22	41957049	41957050	A
chr11	57529273	57529274	A
chr17	4046461	4046462	A
chr12	51634132	51634133	A
chr1	224370944	224370945	A
chr12	100660945	100660946	A
chr13	50656322	50656323	A
chr11	65686871	65686872	A
chr12	7023674	7023675	A
chr22	29664134	29664135	A
chr13	37574918	37574919	A
chr8	82192853	82192854	A
chr9	46117376	46117377	A
chr11	68451984	68451985	A
chrX	153665499	153665500	A
chr22	39101953	39101954	A
chr10	71812391	71812392	A
chr1	226271310	226271311	A
chr6	26158349	26158350	A
chr12	66218590	66218591	A
chrX	150151851	150151852	A
chr1	26798944	26798945	A
chr19	8509860	8509861	A
chr21	35014748	35014749	A
chrX	44732429	44732430	A
chr5	61602081	61602082	A
chr12	50794677	50794678	A
chr1	87794166	87794167	A
chr7	8008894	8008895	A
chrX	118108580	118108581	A
chr17	45909011	45909012	A
chr16	87425920	87425921	A
chr6	114178545	114178546	A
chr4	71768118	71768119	A
chr15	79165258	79165259	A
chr16	56642498	56642499	A
chr1	11866297	11866298	A
chr5	54603780	54603781	A
chr10	111967370	111967371	A
chr13	41885397	41885398	A
chr17	41323218	41323219	A
chr1	61548395	61548396	A
chr17	45608620	45608621	A
chr14	79745755	79745756	A
chr16	56485467	56485468	A
chr12	56211815	56211816	A
chr17	2496947	2496948	A
chr14	96968748	96968749	A
chr2	242089908	242089909	A
chr12	48499695	48499696	A
chrX	106871793	106871794	A
chr17	57233026	57233027	A
chr20	49126939	49126940	A
chr7	39663184	39663185	A
chr7	92158136	92158137	A
chr14	21152718	21152719	A
chr1	84944951	84944952	A
chr15	44084551	44084552	A
chr11	124543796	124543797	A
chr2	65216532	65216533	A
chr11	62648409	62648410	A
chr7	127292172	127292173	A
chr16	103872	103873	A
chr15	45315425	45315426	A
chr7	116593554	116593555	A
chrX	123094546	123094547	A
chrX	131157356	131157357	A
chr6	42018263	42018264	A
chr12	72233544	72233545	A
chr19	14640464	14640465	A
chr19	54619144	54619145	A
chr17	38219217	38219218	A
chr2	233415410	233415411	A
chr9	82186699	82186700	A
chr9	35829524	35829525	A
chr5	110409135	110409136	A
chr9	140135741	140135742	A
chr2	64068146	64068147	A
chrX	47092424	47092425	A
chr18	158587	158588	A
chr2	85804693	85804694	A
chr1	213123925	213123926	A
chr3	184529953	184529954	A
chr3	39093545	39093546	A
chr7	5229891	5229892	A
chr1	43148071	43148072	A
chr10	31608148	31608149	A
chr8	77593557	77593558	A
chr19	42724476	42724477	A
chr15	66797637	66797638	A
chrX	112084058	112084059	T
chr1	70820429	70820430	T
chrX	39956727	39956728	T
chr6	42858556	42858557	T
chr2	47403649	47403650	T
chr13	72441341	72441342	T
chr17	62502406	62502407	T
chr1	155113003	155113004	T
chr1	149400555	149400556	T
chr14	53417830	53417831	T
chr10	95462345	95462346	T
chr1	46152198	46152199	T
chr2	27579630	27579631	T
chr3	129035128	129035129	T
chr3	48754647	48754648	T
chr1	144341293	144341294	T
chr17	57208647	57208648	T
chr17	7761244	7761245	T
chr20	44718600	44718601	T
chr14	24701590	24701591	T
chr14	24701572	24701573	T
chr12	80328735	80328736	T
chr5	133561763	133561764	T
chr19	14228573	14228574	T
chr3	133614697	133614698	T
chr20	4804299	4804300	T
chrX	80377139	80377140	T
chr11	116969143	116969144	T
chr17	57232534	57232535	T
chr19	47291850	47291851	T
chr11	93276556	93276557	T
chr6	86353047	86353048	T
chr3	100120251	100120252	T
chr6	111804643	111804644	T
chrX	118986997	118986998	T
chrX	112084051	112084052	T
chr9	67340068	67340069	T
chr9	16870667	16870668	T
chr11	73881921	73881922	T
chr3	47018246	47018247	T
chr17	53046014	53046015	T
chr6	132272511	132272512	T
chr10	45474256	45474257	T
chr10	119301974	119301975	T
chr2	27579656	27579657	T
chr20	44718606	44718607	T
chr14	24701586	24701587	T
chr1	211848962	211848963	T
chr2	232645988	232645989	T
chr15	44168470	44168471	T
chr5	133561761	133561762	T
chr19	47220383	47220384	T
chr12	108954956	108954957	T
chr6	108279376	108279377	T
chrX	80377162	80377163	T
chr11	116969138	116969139	T
chr7	95951447	95951448	T
chr3	11888318	11888319	T
chr17	17875710	17875711	T
chr6	111804634	111804635	T
chrX	118986995	118986996	T
chr7	150924258	150924259	T
chr3	52008056	52008057	T
chr4	128886384	128886385	T
chr10	27149914	27149915	T
chr17	35716035	35716036	T
chr10	15130774	15130775	T
chr14	23540791	23540792	T
chr1	6453436	6453437	T
chr7	5570231	5570232	T
chr14	69446042	69446043	T
chr3	53916178	53916179	T
chr20	43280301	43280302	T
chr4	100009863	100009864	T
chr5	132299322	132299323	T
chr14	23446080	23446081	T
chr9	130640002	130640003	T
chr1	113478643	113478644	T
chr19	50379875	50379876	T
chr15	58357974	58357975	T
chr9	101984221	101984222	T
chr3	183967252	183967253	T
chr11	107436460	107436461	T
chr3	134204826	134204827	T
chr1	213189208	213189209	T
chr5	14871886	14871887	T
chr17	48784995	48784996	T
chrX	15872935	15872936	T
chr10	75910827	75910828	T
chr12	49351234	49351235	T
chr14	32545846	32545847	T
chr17	79829251	79829252	T
chr1	155948332	155948333	T
chr3	48956249	48956250	T
chr10	104474066	104474067	T
chrX	100872989	100872990	T
chr1	183604902	183604903	T
chr15	52861401	52861402	T
chr22	51066599	51066600	T
chr2	54014014	54014015	T
chr2	26101355	26101356	T
chr11	64684680	64684681	T
chr3	112280808	112280809	T
chr2	38604431	38604432	T
chr5	151138205	151138206	T
chr14	67826520	67826521	T
chr22	18111534	18111535	T
chr19	1812269	1812270	T
chr2	27434813	27434814	T
chr6	16761697	16761698	T
chr7	105516936	105516937	T
chr8	103876390	103876391	T
chr17	19281476	19281477	T
chr1	212873321	212873322	T
chr14	35344606	35344607	T
chr12	57024109	57024110	T
chr4	42154367	42154368	T
chr8	22526615	22526616	T
chr11	62477007	62477008	T
chr1	32860044	32860045	T
chr2	111435639	111435640	T
chr11	111749886	111749887	T
chr12	64616075	64616076	T
chr14	23479343	23479344	T
chr1	38156200	38156201	T
chr1	53686305	53686306	T
chr21	19191672	19191673	T
chr2	70418150	70418151	T
chr8	86132619	86132620	T
chr9	26892822	26892823	T
chr10	120514481	120514482	T
chr2	47403649	47403650	T
chr1	19812026	19812027	T
chr19	48759154	48759155	T
chr16	8962862	8962863	T
chr4	110624592	110624593	T
chr1	10856704	10856705	T
chr19	1237837	1237838	T
chr5	68628619	68628620	T
chr6	37467691	37467692	T
chr16	30773425	30773426	T
chr11	27384761	27384762	T
chr3	48481528	48481529	T
chr2	55646974	55646975	T
chr11	82997432	82997433	T
chr12	28343275	28343276	T
chr15	55700491	55700492	T
chr17	45266617	45266618	T
chr17	71308139	71308140	T
chr16	29874576	29874577	T
chr9	90589437	90589438	T
chr9	21974900	21974901	T
chr19	33793439	33793440	T
chr9	95087631	95087632	T
chr7	130080902	130080903	T
chr3	134204229	134204230	T
chrX	151999277	151999278	T
chr10	75118504	75118505	T
chr14	35183877	35183878	T
chr11	67888854	67888855	T
chr2	113522185	113522186	T
chr5	80597377	80597378	T
chr2	122407012	122407013	T
chr3	98241765	98241766	T
chr1	155243276	155243277	T
chr16	28503394	28503395	T
chr5	74807441	74807442	T
chr22	19929340	19929341	T
chr11	14521412	14521413	T
chr10	94050834	94050835	T
chr11	61197419	61197420	T
chr3	3221374	3221375	T
chr9	35732185	35732186	T
chr12	107487326	107487327	T
chr17	80231306	80231307	T
chr12	51477378	51477379	T
chr21	45196225	45196226	T
chr10	53459354	53459355	T
chr11	33183030	33183031	T
chr9	99801423	99801424	T
chr10	35379260	35379261	T
chrX	119695411	119695412	T
chr11	107328544	107328545	T
chr4	105413338	105413339	T
chr4	105416048	105416049	T
chr7	25164878	25164879	T
chr2	120124391	120124392	T
chr14	69619865	69619866	T
chr1	160232276	160232277	T
chr3	182698386	182698387	T
chr13	114145005	114145006	T
chr12	57914293	57914294	T
chr12	49245933	49245934	T
chr5	176943961	176943962	T
chr17	62502406	62502407	T
chr9	126692265	126692266	T
chr11	71159415	71159416	T
chr5	79950784	79950785	T
chr14	24768985	24768986	T
chr1	12677698	12677699	T
chr14	24423391	24423392	T
chr2	172967357	172967358	T
chr7	96654142	96654143	T
chr7	96635767	96635768	T
chr9	7799777	7799778	T
chr19	14629233	14629234	T
chr7	108210149	108210150	T
chr10	69597928	69597929	T
chr7	73097775	73097776	T
chr1	28559539	28559540	T
chr2	25565382	25565383	T
chr11	118972584	118972585	T
chr18	28682094	28682095	T
chr6	15663232	15663233	T
chr19	5791173	5791174	T
chr1	221915430	221915431	T
chr6	159065774	159065775	T
chr13	96296959	96296960	T
chr1	23857705	23857706	T
chr6	127664502	127664503	T
chr3	127872224	127872225	T
chr17	42976744	42976745	T
chr3	184971836	184971837	T
chr19	40023470	40023471	T
chr19	40030767	40030768	T
chr11	65769627	65769628	T
chr20	32700019	32700020	T
chr22	38245309	38245310	T
chr22	31885827	31885828	T
chr4	99850275	99850276	T
chrX	47509982	47509983	T
chr8	74884520	74884521	T
chr4	111119705	111119706	T
chr9	111696395	111696396	T
chr3	10028778	10028779	T
chr3	10028523	10028524	T
chr16	10674488	10674489	T
chr1	150602052	150602053	T
chr6	131384384	131384385	T
chr10	32667725	32667726	T
chr4	66536152	66536153	T
chr2	128051719	128051720	T
chr16	2723415	2723416	T
chr13	47371276	47371277	T
chr1	204121171	204121172	T
chr2	73053143	73053144	T
chr1	231473597	231473598	T
chr11	108464370	108464371	T
chr17	40897054	40897055	T
chr1	95007371	95007372	T
chrX	55187608	55187609	T
chr9	96215862	96215863	T
chrX	133931261	133931262	T
chr7	23053748	23053749	T
chr4	89744351	89744352	T
chr5	137368792	137368793	T
chr1	155225273	155225274	T
chr5	176981563	176981564	T
chr7	121036421	121036422	T
chr7	150777960	150777961	T
chr13	77601330	77601331	T
chr8	28347745	28347746	T
chr19	39466407	39466408	T
chr8	124553445	124553446	T
chr14	39901369	39901370	T
chr11	33796065	33796066	T
chr10	103454691	103454692	T
chr11	111750180	111750181	T
chrX	54522335	54522336	T
chr10	93669242	93669243	T
chrX	130964604	130964605	T
chr19	56110885	56110886	T
chr14	45603683	45603684	T
chr6	35656691	35656692	T
chr2	179343279	179343280	T
chrX	153599584	153599585	T
chr3	71179760	71179761	T
chr22	36903147	36903148	T
chr11	61735131	61735132	T
chrX	44402099	44402100	T
chr6	112194654	112194655	T
chr6	53409898	53409899	T
chrX	14048010	14048011	T
chr16	67753235	67753236	T
chr5	102455841	102455842	T
chr9	41955075	41955076	T
chr1	92764565	92764566	T
chr12	56882193	56882194	T
chr9	131038244	131038245	T
chr15	34875060	34875061	T
chr1	46152198	46152199	T
chr1	27216773	27216774	T
chr3	119813216	119813217	T
chr16	12009808	12009809	T
chr2	145090038	145090039	T
chr2	27579630	27579631	T
chr19	49496565	49496566	T
chr5	134734950	134734951	T
chr3	123303899	123303900	T
chr9	19102898	19102899	T
chrX	153236658	153236659	T
chrX	71792692	71792693	T
chr18	44676877	44676878	T
chr2	197458277	197458278	T
chr20	62205591	62205592	T
chr10	69835039	69835040	T
chr1	149858231	149858232	T
chr12	14924064	14924065	T
chr6	143266232	143266233	T
chr7	27219479	27219480	T
chr7	27224576	27224577	T
chr7	27205122	27205123	T
chr17	46621951	46621952	T
chr17	46622089	46622090	T
chr17	46703719	46703720	T
chr15	60771127	60771128	T
chr22	37172120	37172121	T
chr3	160117315	160117316	T
chr4	57976550	57976551	T
chr10	124768310	124768311	T
chr19	10764547	10764548	T
chr8	57906425	57906426	T
chr18	33077912	33077913	T
chr19	17941572	17941573	T
chr4	106629857	106629858	T
chr3	48754647	48754648	T
chr12	30848812	30848813	T
chr1	156542356	156542357	T
chr5	131826464	131826465	T
chr12	2922060	2922061	T
chr17	40273363	40273364	T
chr13	41706934	41706935	T
chr18	24128474	24128475	T
chr8	25315787	25315788	T
chr12	122018156	122018157	T
chr19	6424821	6424822	T
chr14	35591189	35591190	T
chr3	44803163	44803164	T
chr1	11986462	11986463	T
chr2	26205400	26205401	T
chr1	170043792	170043793	T
chr16	87799572	87799573	T
chrX	117250772	117250773	T
chr7	104653493	104653494	T
chr11	67981105	67981106	T
chr13	50366673	50366674	T
chr3	160283358	160283359	T
chr7	91875227	91875228	T
chr12	53298859	53298860	T
chr6	112575827	112575828	T
chr5	145562212	145562213	T
chr11	62439236	62439237	T
chr16	25122796	25122797	T
chr4	18023357	18023358	T
chr11	27494321	27494322	T
chr19	48673600	48673601	T
chr11	27528313	27528314	T
chr8	47529226	47529227	T
chr19	28284845	28284846	T
chr1	144341293	144341294	T
chr12	122240850	122240851	T
chr5	127417939	127417940	T
chr19	37178335	37178336	T
chr16	1020981	1020982	T
chr19	49005093	49005094	T
chr2	178257418	178257419	T
chr19	28284807	28284808	T
chr1	234509122	234509123	T
chr4	85220318	85220319	T
chr5	95297554	95297555	T
chr4	103749166	103749167	T
chr15	23115243	23115244	T
chr17	36413204	36413205	T
chr16	30709802	30709803	T
chr19	5720156	5720157	T
chr2	100938962	100938963	T
chrX	114468634	114468635	T
chr2	142888532	142888533	T
chr3	169530477	169530478	T
chr1	70671358	70671359	T
chr21	30365197	30365198	T
chr1	23495345	23495346	T
chr16	20911679	20911680	T
chr5	89825385	89825386	T
chr3	45883641	45883642	T
chrX	77150931	77150932	T
chr2	200820222	200820223	T
chr19	49222961	49222962	T
chr15	75660958	75660959	T
chrX	135333558	135333559	T
chr4	156297959	156297960	T
chr16	15737005	15737006	T
chr14	65569234	65569235	T
chr18	47807852	47807853	T
chr1	150552085	150552086	T
chr6	84140789	84140790	T
chr3	169381469	169381470	T
chr19	893216	893217	T
chr11	57479683	57479684	T
chr5	88179210	88179211	T
chr5	88179249	88179250	T
chr15	37392747	37392748	T
chr12	58165887	58165888	T
chr7	73256845	73256846	T
chr18	48724050	48724051	T
chr15	89456609	89456610	T
chr4	128887117	128887118	T
chr17	73267249	73267250	T
chr1	65533414	65533415	T
chr9	140063882	140063883	T
chr4	153457216	153457217	T
chr17	57208647	57208648	T
chrX	139014974	139014975	T
chr2	99797494	99797495	T
chr16	3109308	3109309	T
chr10	99393891	99393892	T
chrX	134049248	134049249	T
chr11	30607899	30607900	T
chr6	43027198	43027199	T
chr2	99797523	99797524	T
chr9	34376891	34376892	T
chr1	59165733	59165734	T
chr19	59084744	59084745	T
chr13	33112961	33112962	T
chr21	30257686	30257687	T
chr17	7761244	7761245	T
chr3	113465087	113465088	T
chr9	100395673	100395674	T
chr3	196669430	196669431	T
chr4	121993407	121993408	T
chr5	140027222	140027223	T
chr19	8386255	8386256	T
chr9	124922057	124922058	T
chr15	41694657	41694658	T
chr4	140223630	140223631	T
chr14	24701590	24701591	T
chr14	24701572	24701573	T
chr14	75593750	75593751	T
chr2	178129450	178129451	T
chr9	94186168	94186169	T
chr19	39390262	39390263	T
chr2	69664566	69664567	T
chr1	41157772	41157773	T
chr6	138820578	138820579	T
chr1	161087826	161087827	T
chrX	119077574	119077575	T
chr5	172662208	172662209	T
chr1	183387507	183387508	T
chr10	15210691	15210692	T
chr5	43603255	43603256	T
chr10	96122666	96122667	T
chr15	34635356	34635357	T
chr20	34638881	34638882	T
chr19	50083812	50083813	T
chr16	188604	188605	T
chr12	95467320	95467321	T
chr7	108096828	108096829	T
chr10	33623579	33623580	T
chr12	104234972	104234973	T
chr12	106533301	106533302	T
chr1	205719309	205719310	T
chr13	45563605	45563606	T
chr17	27621165	27621166	T
chrX	106449662	106449663	T
chr16	28550388	28550389	T
chr15	64995466	64995467	T
chr10	103578203	103578204	T
chr15	41624788	41624789	T
chr20	42839410	42839411	T
chr2	71454232	71454233	T
chr11	77185036	77185037	T
chr12	56727771	56727772	T
chr13	25086915	25086916	T
chr2	223163714	223163715	T
chr11	31832665	31832666	T
chr13	67804467	67804468	T
chr17	36904301	36904302	T
chr20	5100603	5100604	T
chr3	196014544	196014545	T
chr7	99006213	99006214	T
chr15	65426145	65426146	T
chr5	176924601	176924602	T
chr16	70099718	70099719	T
chr15	77712445	77712446	T
chr11	45939669	45939670	T
chr5	139682685	139682686	T
chr14	75422299	75422300	T
chr12	7079842	7079843	T
chr3	169899520	169899521	T
chr11	46142753	46142754	T
chr17	7142757	7142758	T
chr11	2950649	2950650	T
chr1	201438261	201438262	T
chr1	151300174	151300175	T
chr13	73356081	73356082	T
chr15	65117834	65117835	T
chr3	130465666	130465667	T
chr22	32058200	32058201	T
chr4	110651223	110651224	T
chr8	42065193	42065194	T
chr3	171528247	171528248	T
chr8	145028001	145028002	T
chr19	49371870	49371871	T
chr1	57045079	57045080	T
chr3	145968929	145968930	T
chr1	208417606	208417607	T
chr3	52188420	52188421	T
chr10	103347924	103347925	T
chr7	44058747	44058748	T
chr11	842528	842529	T
chr6	36842578	36842579	T
chr5	133561763	133561764	T
chr11	111637105	111637106	T
chr14	35591747	35591748	T
chr10	75255759	75255760	T
chr2	44588714	44588715	T
chr3	48885236	48885237	T
chrX	3631666	3631667	T
chr14	23398602	23398603	T
chr10	13749566	13749567	T
chr6	170862396	170862397	T
chr14	23504118	23504119	T
chr11	47447800	47447801	T
chr12	57082007	57082008	T
chr1	186649476	186649477	T
chr1	31538563	31538564	T
chr3	49131503	49131504	T
chr9	123964187	123964188	T
chr2	65357239	65357240	T
chr1	205744589	205744590	T
chr14	21945090	21945091	T
chr3	120461362	120461363	T
chr19	5978150	5978151	T
chr2	204400001	204400002	T
chr12	53614181	53614182	T
chr14	23388357	23388358	T
chr1	235324570	235324571	T
chr2	161350317	161350318	T
chr11	110167427	110167428	T
chr1	8877698	8877699	T
chr19	14117131	14117132	T
chr9	3525991	3525992	T
chr1	151319768	151319769	T
chr2	151344178	151344179	T
chr4	142054614	142054615	T
chr13	26795940	26795941	T
chr11	506767	506768	T
chr3	79068577	79068578	T
chr18	18691724	18691725	T
chr16	4852693	4852694	T
chr15	61521476	61521477	T
chr17	5322981	5322982	T
chr1	92764543	92764544	T
chr16	53737749	53737750	T
chr2	114384712	114384713	T
chr3	129118261	129118262	T
chr14	50087337	50087338	T
chr20	17662868	17662869	T
chr6	159420840	159420841	T
chr2	55277586	55277587	T
chr10	70167033	70167034	T
chr1	151966334	151966335	T
chr1	152009491	152009492	T
chr1	153599980	153599981	T
chr1	33282985	33282986	T
chr14	21994479	21994480	T
chr12	56211505	56211506	T
chr1	100598609	100598610	T
chr14	51135048	51135049	T
chr21	33104430	33104431	T
chr20	34542566	34542567	T
chr4	54232227	54232228	T
chr4	141294539	141294540	T
chr2	20424890	20424891	T
chr19	49141569	49141570	T
chr14	82000196	82000197	T
chr7	96339202	96339203	T
chr5	115910564	115910565	T
chr12	48500090	48500091	T
chr10	13390057	13390058	T
chr16	30457257	30457258	T
chr7	35840225	35840226	T
chr21	37432611	37432612	T
chr4	140477372	140477373	T
chr16	29910579	29910580	T
chr6	144416709	144416710	T
chr3	53080088	53080089	T
chr7	94285477	94285478	T
chrX	80377139	80377140	T
chr4	170192138	170192139	T
chr1	154946922	154946923	T
chr12	31479130	31479131	T
chr17	79876028	79876029	T
chr17	57232534	57232535	T
chr7	26904238	26904239	T
chr10	21806239	21806240	T
chr2	230933639	230933640	T
chr1	113498820	113498821	T
chr10	61469607	61469608	T
chr17	73285478	73285479	T
chr1	43424538	43424539	T
chr12	8088782	8088783	T
chrX	48769206	48769207	T
chr11	107729913	107729914	T
chr11	118901581	118901582	T
chr12	46662825	46662826	T
chr12	46766555	46766556	T
chr4	103266587	103266588	T
chr12	85306579	85306580	T
chr14	23652868	23652869	T
chr3	143567327	143567328	T
chr4	103997917	103997918	T
chr5	159846087	159846088	T
chr16	3661585	3661586	T
chr7	150945738	150945739	T
chrX	53449676	53449677	T
chr3	160117003	160117004	T
chr19	44259141	44259142	T
chr10	112064687	112064688	T
chr20	37063970	37063971	T
chr19	41256408	41256409	T
chr19	46195244	46195245	T
chr12	24715392	24715393	T
chr17	46018757	46018758	T
chr2	174830032	174830033	T
chr2	169746901	169746902	T
chrX	57021987	57021988	T
chr9	131592093	131592094	T
chr14	34931445	34931446	T
chr17	17740299	17740300	T
chr17	28257245	28257246	T
chr6	7313378	7313379	T
chr8	134584129	134584130	T
chr7	74306686	74306687	T
chr20	47804903	47804904	T
chr5	172755416	172755417	T
chr20	62284801	62284802	T
chr9	126030800	126030801	T
chr14	31495584	31495585	T
chr7	75677317	75677318	T
chr19	19431317	19431318	T
chr16	28621364	28621365	T
chr6	45345739	45345740	T
chr1	149889393	149889394	T
chr1	25558994	25558995	T
chr19	46366416	46366417	T
chr22	33454366	33454367	T
chrX	30907417	30907418	T
chr1	109618615	109618616	T
chr8	120845073	120845074	T
chr12	118810738	118810739	T
chr19	50380739	50380740	T
chr6	42713839	42713840	T
chr7	72992908	72992909	T
chr7	45151295	45151296	T
chr12	115121775	115121776	T
chr6	24667104	24667105	T
chr6	35464852	35464853	T
chr17	79212854	79212855	T
chr6	10412482	10412483	T
chr6	10415497	10415498	T
chr1	246729562	246729563	T
chr2	188419161	188419162	T
chr22	21356028	21356029	T
chr22	21356388	21356389	T
chr4	83821578	83821579	T
chr3	9439122	9439123	T
chr14	58893904	58893905	T
chr17	76921468	76921469	T
chr2	172017104	172017105	T
chr10	98346768	98346769	T
chr5	114961818	114961819	T
chr17	8077117	8077118	T
chr2	85829787	85829788	T
chr11	124981516	124981517	T
chr6	75994495	75994496	T
chrX	103174008	103174009	T
chr7	150780080	150780081	T
chr8	22926620	22926621	T
chr12	6451275	6451276	T
chr3	171178193	171178194	T
chr7	128694953	128694954	T
chr1	179846937	179846938	T
chr6	18155304	18155305	T
chr16	67193809	67193810	T
chr6	111804643	111804644	T
chr18	29523069	29523070	T
chr11	64085545	64085546	T
chrX	107019169	107019170	T
chr2	74710152	74710153	T
chr3	69129519	69129520	T
chr4	103748698	103748699	T
chr21	46221621	46221622	T
chr7	129592799	129592800	T
chr19	59070288	59070289	T
chr12	93835722	93835723	T
chr20	48732538	48732539	T
chr13	30424753	30424754	T
chr9	86323146	86323147	T
chr15	43398232	43398233	T
chr8	97247786	97247787	T
chr1	161015685	161015686	T
chr17	58469500	58469501	T
chr17	8066265	8066266	T
chr3	11685388	11685389	T
chr17	57784771	57784772	T
chr20	2821300	2821301	T
chr21	38639696	38639697	T
chr17	618075	618076	T
chr14	55493816	55493817	T
chr2	128568744	128568745	T
chr7	134896277	134896278	T
chr1	68698205	68698206	T
chr11	74660164	74660165	T
chr12	32908830	32908831	T
chr12	10875921	10875922	T
chr8	101965222	101965223	T
chr11	10879599	10879600	T
chr3	101395987	101395988	T
chr1	33116161	33116162	T
chr2	43453639	43453640	T
chr5	32444818	32444819	T
chrX	70474584	70474585	T
chr20	45985423	45985424	T
chr2	219524267	219524268	T
chr3	125094154	125094155	T
chr19	53606674	53606675	T
chr14	21571801	21571802	T
chr15	57025806	57025807	T
chr19	45579731	45579732	T
chr19	52552044	52552045	T
chr19	53360871	53360872	T
chr9	95640319	95640320	T
chr2	27603590	27603591	T
chr18	74203466	74203467	T
chr19	53238306	53238307	T
chr19	52643190	52643191	T
chr19	52408269	52408270	T
chr1	249152788	249152789	T
chr7	149321859	149321860	T
chr1	86173856	86173857	T
chr6	28104557	28104558	T
chr19	58838298	58838299	T
chr3	52008036	52008037	T
chr4	128886364	128886365	T
chr10	27149824	27149825	T
chr14	23540789	23540790	T
chr1	6453477	6453478	T
chr14	69446023	69446024	T
chr5	132299318	132299319	T
chr14	23446077	23446078	T
chr15	58357937	58357938	T
chr3	134204862	134204863	T
chrX	15872969	15872970	T
chr9	67340068	67340069	T
chr17	79829212	79829213	T
chr15	52861223	52861224	T
chr2	26101332	26101333	T
chr5	151138191	151138192	T
chr8	103876277	103876278	T
chr14	35344561	35344562	T
chr9	16870667	16870668	T
chr1	32860037	32860038	T
chr2	111431883	111431884	T
chr11	73881921	73881922	T
chr8	86132600	86132601	T
chr1	10856675	10856676	T
chr5	68628613	68628614	T
chr3	47018246	47018247	T
chr6	37467668	37467669	T
chr3	48481511	48481512	T
chr11	82997408	82997409	T
chr15	55700464	55700465	T
chr7	130080856	130080857	T
chrX	151999270	151999271	T
chr10	75118502	75118503	T
chr2	113522253	113522254	T
chr3	98241778	98241779	T
chr17	53046014	53046015	T
chr12	107487610	107487611	T
chr17	80231575	80231576	T
chr11	33183025	33183026	T
chr6	132272511	132272512	T
chr10	35379258	35379259	T
chr4	105416046	105416047	T
chr7	25164954	25164955	T
chr1	160232338	160232339	T
chr3	182698325	182698326	T
chr9	126692404	126692405	T
chr10	45474256	45474257	T
chr11	71159463	71159464	T
chr1	12677633	12677634	T
chr1	28559536	28559537	T
chr2	25565336	25565337	T
chr11	118972562	118972563	T
chr6	159065784	159065785	T
chr19	40023382	40023383	T
chr22	38245315	38245316	T
chr4	99850256	99850257	T
chrX	47509959	47509960	T
chr8	74884154	74884155	T
chr10	119301974	119301975	T
chr1	150602081	150602082	T
chr6	131384417	131384418	T
chr4	66536210	66536211	T
chrX	55187594	55187595	T
chr7	23053706	23053707	T
chr5	137368797	137368798	T
chr1	155225267	155225268	T
chr7	121036361	121036362	T
chr8	124553442	124553443	T
chr11	33796049	33796050	T
chr14	45603680	45603681	T
chr11	61735102	61735103	T
chrX	44402052	44402053	T
chr6	112194627	112194628	T
chr16	67753218	67753219	T
chr12	56882164	56882165	T
chr1	27216764	27216765	T
chr2	27579656	27579657	T
chr5	134734918	134734919	T
chr1	149858214	149858215	T
chr17	46622082	46622083	T
chr22	37172160	37172161	T
chr10	124768336	124768337	T
chr18	33077927	33077928	T
chr4	106629837	106629838	T
chr16	87799566	87799567	T
chr11	67980714	67980715	T
chr12	53298840	53298841	T
chr5	145562185	145562186	T
chr19	48673624	48673625	T
chr11	27528300	27528301	T
chr12	122240847	122240848	T
chr5	95297551	95297552	T
chr17	36413044	36413045	T
chr2	100938944	100938945	T
chr2	142888584	142888585	T
chr1	70671261	70671262	T
chr1	23495331	23495332	T
chr3	45883610	45883611	T
chrX	77150927	77150928	T
chrX	135333592	135333593	T
chr6	84140907	84140908	T
chr3	169381476	169381477	T
chr19	893186	893187	T
chr11	57479692	57479693	T
chr15	37392101	37392102	T
chr18	48723988	48723989	T
chr1	65533428	65533429	T
chr9	140063878	140063879	T
chr6	43027175	43027176	T
chr2	99797520	99797521	T
chr3	196669396	196669397	T
chr5	140027253	140027254	T
chr9	124922051	124922052	T
chr14	24701586	24701587	T
chr1	211848962	211848963	T
chr1	41157737	41157738	T
chr10	15210673	15210674	T
chr5	43603205	43603206	T
chr16	188412	188413	T
chr10	33623793	33623794	T
chr1	205719305	205719306	T
chr17	27621132	27621133	T
chrX	106449646	106449647	T
chr16	28550378	28550379	T
chr15	64995413	64995414	T
chr15	41624781	41624782	T
chr13	25086889	25086890	T
chr11	31833724	31833725	T
chr13	67804462	67804463	T
chr17	36904294	36904295	T
chr7	99006246	99006247	T
chr15	65426160	65426161	T
chr2	232645988	232645989	T
chr5	139682678	139682679	T
chr11	46142535	46142536	T
chr15	65117820	65117821	T
chr15	44168470	44168471	T
chr8	42065082	42065083	T
chr3	171528253	171528254	T
[truncated: 167 more rows]
