# Supplementary material for: m6Am-seq reveals the dynamic m6Am methylation in the human transcriptome
Source: Nat Commun. 2021 Aug 6;12:4778. doi: 10.1038/s41467-021-25105-5 (PMC8346571; doi:10.1038/s41467-021-25105-5)
Supplement: Supplementary file 6 — Supplementary Data 4 [file 41467_2021_25105_MOESM6_ESM.xlsx]

## Sheet: m6A up
Heat shock up regulate m6A peak
CHR	star	end	gene ID
chr13	41885845	41886084	NAA16
chr22	21738040	21738279	RIMBP3B
chr1	168106485	168106905	GPR161
chr12	52445186	52446351	NR4A1
chr6	49518321	49518795	C6orf141
chr3	27763666	27763906	EOMES
chr19	14629014	14629193	DNAJB1
chr14	100842753	100847785	WDR25
chr6	31783556	31784374	HSPA1A
chr6	31795516	31795699	HSPA1B
chr2	203241050	203241499	BMPR2
chr16	81095675	81110872	C16orf46
chr4	7044130	7044728	CCDC96
chr7	20825264	20826508	SP8
chr9	38068611	38068970	SHB
chr3	116164085	116164385	LSAMP
chr19	35758089	35758269	USF2
chr5	140800537	140800866	PCDHGA11
chr6	28048631	28048927	ZNF165
chr10	28966424	28966662	BAMBI
chr3	25469754	25470350	RARB
chr14	64009933	64010113	PPP2R5E
chr12	123459250	123459488	OGFOD2
chr22	27068631	27069141	MIATNB
chr19	9764402	9768722	ZNF562
chr3	130745694	130745962	ASTE1
chr1	165398180	165414503	RXRG
chr19	2476123	2476362	GADD45B
chr9	90681641	90692815	SPATA31C2
chr2	40657264	40657444	SLC8A1
chr12	93965576	93965813	SOCS2
chr12	13044431	13061336	GPRC5A
chr4	118006527	118006736	TRAM1L1
chr19	34745456	34790850	KIAA0355
chr6	116691838	116692047	DSE
chr8	70747090	70747299	SLCO5A1
chr6	107419954	107435156	BEND3
chr6	28240539	28244154	PGBD1
chr17	74668010	74668278	LOC105274304
chr12	110338323	110340856	TCHP
chr5	172197935	172198203	DUSP1
chr2	207988990	207998861	KLF7
chr12	15370522	15374381	RERG
chr4	172734308	172734758	GALNTL6
chr3	49756911	49757179	AMIGO3
chr1	76251879	76254863	SNORD45A
chr8	27466464	27469268	MIR6843
chr11	34379346	34379555	ABTB2
chr1	76190032	76190270	ACADM
chr13	25745513	25745843	AMER2
chr10	62493045	62493284	ANK3
chr10	32197675	32197854	ARHGAP12
chr5	115177303	115177452	ATG12
chr4	123663085	123663204	BBS12
chr10	98031183	98031273	BLNK
chr10	71561644	71561972	COL13A1
chr20	34241376	34241856	CPNE1
chr7	99036563	99036741	CPSF4
chr1	60392321	60392470	CYP2J2
chrX	85403455	85403664	DACH2
chr4	148402069	148402247	EDNRA
chr8	99101426	99101813	ERICH5
chr10	14572488	14574709	FAM107B
chr15	29967139	29967349	FAM189A1
chr4	123748046	123748226	FGF2
chr7	72848109	72848257	FZD9
chr12	89917460	89917639	GALNT4
chr3	197672496	197676796	IQCG
chr1	47903337	47903607	LINC01389
chr1	165738166	165738464	LOC100147773
chr3	42700225	42700914	LOC101928323
chr1	3712949	3713068	LRRC47
chr6	5261251	5261490	LYRM4
chr17	19281774	19282219	MAPK7
chr5	153432623	153432952	MFAP3
chr21	35468946	35469066	MRPS6
chr18	77155832	77156041	NFATC1
chr5	59064254	59064674	PDE4D
chr11	86519341	86519730	PRSS23
chr16	67840316	67840555	RANBP10
chr16	46655224	46655314	SHCBP1
chr5	128301147	128301415	SLC27A6
chrX	47479136	47479256	SYN1
chr20	60640299	60640657	TAF4
chr1	212965170	212965289	TATDN3
chr22	17602093	17602213	TMEM121B
chr11	11863000	11863179	USP47
chr16	73081884	73082064	ZFHX3
chr6	28048631	28048927	ZNF165
chr19	58458958	58459077	ZNF256

## Sheet: m6A down
Heat shock down regulate m6A peak
CHR	star	end	gene ID
chr10	98031183	98031273	BLNK
chr8	99101426	99101813	ERICH5
chr6	5261251	5261490	LYRM4
chr18	77155832	77156041	NFATC1
chr1	47903337	47903607	LINC01389
chr10	71561644	71561972	COL13A1
chr1	76190032	76190270	ACADM
chr10	14572488	14574709	FAM107B
chr5	153432623	153432952	MFAP3
chr12	89917460	89917639	GALNT4
chr20	60640299	60640657	TAF4
chr3	42700225	42700914	LOC101928323
chr5	128301147	128301415	SLC27A6
chr20	34241376	34241856	CPNE1
chr5	59064254	59064674	PDE4D
chrX	47479136	47479256	SYN1
chr4	148402069	148402247	EDNRA
chr11	34379346	34379555	ABTB2
chr4	123748046	123748226	FGF2
chr7	72848109	72848257	FZD9
chr10	32197675	32197854	ARHGAP12
chr21	35468946	35469066	MRPS6
chr4	123663085	123663204	BBS12
chr16	73081884	73082064	ZFHX3
chr10	62493045	62493284	ANK3
chr5	115177303	115177452	ATG12
chr13	25745513	25745843	AMER2
chr11	86519341	86519730	PRSS23
chr1	165738166	165738464	LOC100147773
chr1	60392321	60392470	CYP2J2
chr16	67840316	67840555	RANBP10
chr6	160182671	160182938	ACAT2
chr11	117186612	117186972	BACE1
chr12	6960856	6961094	CDCA3
chr12	50505852	50514064	COX14
chr7	86781514	86781633	DMTF1
chr6	108882366	108882755	FOXO3
chr12	132673825	132674240	GALNT9
chr15	73661035	73661305	HCN4
chr13	111365969	111366148	ING1
chr19	10610656	10613481	KEAP1
chr5	87971400	87971818	LINC00461
chr17	70588793	70588943	LINC00673
chr7	152161209	152161535	LINC01003
chr9	133454643	133454881	LOC100272217
chr3	149689066	149689244	LOC646903
chr5	89705817	89706024	LOC731157
chr4	141075009	141075338	MAML3
chr2	103353227	103353347	MFSD9
chr18	77160274	77160453	NFATC1
chr9	140196376	140196703	NRARP
chr3	52568825	52569093	NT5DC2
chrX	48367109	48367227	PORCN
chr10	112404155	112404394	RBM20
chr19	10628518	10628668	S1PR5
chr11	75273131	75277396	SERPINH1
chr5	56205889	56206069	SETD9
chr6	127837004	127837394	SOGA3
chr1	33168211	33168361	SYNC
chr16	66583597	66583807	TK2
chr1	205197038	205197516	TMCC2
chr13	114149850	114150239	TMCO3
chr11	85339201	85339381	TMEM126B
chr4	8442524	8442851	TRMT44
chr1	52520706	52521843	TXNDC12
chr4	115519558	115519707	UGT8
chr6	28358927	28359137	ZSCAN12

## Sheet: m6Am up
Heat shock up regulated m6Am peak
CHR	star	end	gene ID
chr1	149858084	149858232	HIST2H2BE
chr1	16134015	16134194	UQCRHL
chr1	16693585	16719741	SZRD1
chr1	231472901	231473140	EXOC8
chr1	32645345	32646999	TXLNA
chr10	14572454	14646417	FAM107B
chr10	70748477	70748806	KIF1BP
chr11	46638826	46639274	ATG13
chr11	85358963	85365164	TMEM126A
chr12	56297197	56320909	PYM1
chr12	68042512	68042901	DYRK2
chr14	73393040	73406944	DCAF4
chr15	30092877	30260918	TJP1
chr17	8076887	8077247	TMEM107
chr17	8191845	8192321	RANGRF
chr18	72922710	72997542	TSHZ1
chr19	50063247	50083829	NOSIP
chr19	50431959	50434035	NUP62
chr19	6424464	6424822	KHSRP
chr2	122363621	122407052	CLASP1
chr2	198364810	198367780	HSPD1
chr2	198364811	198388368	MOB4
chr2	200322069	200322369	SATB2
chr2	203241050	203241499	BMPR2
chr6	26572281	26572400	ABT1
chr1	212781970	212782266	ATF3
chr10	121410882	121411210	BAG3
chr11	111782396	111782662	CRYAB
chr5	137801181	137801420	EGR1
chr13	80911152	80912872	SPRY2
chr2	219524115	219524355	ZNF142
chr2	27593363	27593630	SNX17
chr2	85786141	85788632	GGCX
chr22	36236307	36236517	RBFOX2
chr3	157820621	157823802	SHOX2
chr3	71161741	71247514	FOXP1
chr3	79068429	79068609	ROBO1
chr5	137673704	137677057	CDC25C
chr6	26597171	26597409	ABT1
chr6	34664388	34664627	C6orf106
chr7	150783509	150783896	AGAP3
chr7	75931875	75932078	HSPB1
chr8	22926370	22926700	TNFRSF10B
chr8	74868170	74884522	ELOC
chr9	131591052	131592100	SPOUT1

## Sheet: m6Am down
Heat shock down regulated m6Am peak
CHR	star	end	gene ID
chr1	100598321	100598651	SASS6
chr1	193028997	193029237	TROVE2
chr10	111967363	111967572	MXI1
chr10	69644427	69644756	SIRT1
chr11	22848795	22851408	SVIP
chr11	62439061	62439241	UQCC3
chr11	62439126	62439873	LBHD1
chr12	107349560	107350903	TMEM263
chr12	57704244	57824698	R3HDM2
chr12	57789556	57824697	INHBC
chr14	105261871	105262080	AKT1
chr14	19923064	19925329	DUXAP9
chr14	67708012	67746123	MPP5
chr15	45879411	45895345	BLOC1S6
chr16	30709461	30709810	LOC730183
chr16	50186829	50188022	TENT4B
chr17	74733004	74734492	MFSD11
chr17	8076887	8077247	TMEM107
chr2	69650804	69664671	NFU1
chr2	70528107	70528909	FAM136A
chr22	24316498	24322019	DDT
chr3	101395274	101396262	ZBTB11
chr3	119812694	119813264	GSK3B
chr3	44379611	44379790	TCAIM
chr4	38665790	38666029	KLF3
chr5	172755193	172755551	STC2
chr7	100271363	100273913	GNB2
chr9	44401770	44403115	LOC103908605
chr9	66553265	66553911	LOC403323
chrX	118602094	118603083	SLC25A5
chrX	15344088	15353676	PIGA
chrX	153672473	153674054	FAM50A
chrX	53123339	53128660	KANTR
chrX	53174164	53174883	MIR6895
chrX	80370188	80457441	SH3BGRL
