# Supplementary material for: m6Am-seq reveals the dynamic m6Am methylation in the human transcriptome
Source: Nat Commun. 2021 Aug 6;12:4778. doi: 10.1038/s41467-021-25105-5 (PMC8346571; doi:10.1038/s41467-021-25105-5)
Supplement: Supplementary file 7 — Supplementary Data 5 [file 41467_2021_25105_MOESM7_ESM.xlsx]

## Sheet: m6A up
Hypoxia up regulate m6A peak
CHR	star	end	gene ID
chr20	34824339	34824577	AAR2
chr1	94883933	94884138	ABCD3
chr3	132378341	132379356	ACAD11
chr2	211089975	211090215	ACADL
chr6	160182652	160183364	ACAT2
chr1	180471334	180472022	ACBD6
chr3	169487265	169487683	ACTRT3
chr11	10326527	10326767	ADM
chr16	90038701	90039030	AFG3L1P
chr7	128864855	128865035	AHCYL2
chr6	88411718	88411985	AKIRIN2
chr19	50376456	50379296	AKT1S1
chr16	53534130	53537216	AKTIP
chr1	63833261	63836702	ALG6
chr12	109530505	109531293	ALKBH2
chr7	102105172	102105321	ALKBH4
chr11	44331419	44331689	ALX4
chr6	111195987	111196284	AMD1
chr3	49756941	49757149	AMIGO3
chrX	109561140	109561380	AMMECR1
chr11	94501508	94501718	AMOTL1
chr10	61900206	61900774	ANK3
chr20	10015647	10015915	ANKEF1
chr5	139781399	139781726	ANKHD1
chr18	14179096	14179275	ANKRD20A5P
chr5	74532524	74532703	ANKRD31
chr2	97778890	97779429	ANKRD36
chr2	96657440	96657739	ANKRD36C
chr5	139944300	139946684	APBB3
chr22	36629487	36635970	APOL2
chr11	77300919	77301128	AQP11
chr13	107220277	107220514	ARGLU1
chr3	119013220	119013519	ARHGAP31
chr3	48956253	48965154	ARIH2OS
chr7	12726452	12727962	ARL4A
chr17	41476353	41477189	ARL4D
chr16	31470274	31470975	ARMC5
chr9	132404299	132404448	ASB6
chr2	24149804	24149984	ATAD2B
chr12	14518566	14577035	ATF7IP
chr3	130569399	130569608	ATP2C1
chr9	123555774	123555923	B3GNT10
chr15	40733350	40750712	BAHD1
chr11	65767925	65769637	BANF1
chr2	160472842	160473112	BAZ2B
chr12	76741461	76742195	BBS10
chr4	123653857	123655204	BBS12
chr2	60773298	60780603	BCL11A
chrX	102318175	102319168	BEX1
chr2	203241050	203241469	BMPR2
chr10	75490320	75491022	BMS1P4
chr13	32889617	32890611	BRCA2
chr10	15139297	15139534	C10orf111
chr10	45496303	45499021	C10orf25
chr10	124713589	124713919	C10orf88
chr12	123717874	123738493	C12orf65
chr12	110480224	110486422	C12orf76
chr15	75494221	75498459	C15orf39
chr17	6555059	6555209	C17orf100
chr17	21454701	21454941	C17orf51
chrX	119760812	119764005	C1GALT1C1
chr2	70409066	70418058	C2orf42
chr2	105953936	105956130	C2orf49
chr2	85838879	85839179	C2orf68
chr4	120221550	120221968	C4orf3
chr4	130014829	130015065	C4orf33
chr5	134181400	134190948	C5orf24
chr5	102594403	102601653	C5orf30
chr5	179061336	179061485	C5orf60
chr6	49518350	49518795	C6orf141
chr8	13424352	13424647	C8orf48
chr8	124251380	124286577	C8orf76
chr9	86571360	86571657	C9orf64
chr4	114682368	114683053	CAMK2D
chr17	3788829	3796337	CAMKK1
chr19	7660788	7660937	CAMSAP3
chr2	203776238	203776949	CARF
chr10	21785857	21786213	CASC10
chr2	202122754	202131279	CASP8
chr7	107383641	107384077	CBLL1
chr16	58283840	58286690	CCDC113
chr2	170537726	170550931	CCDC173
chr7	106301215	106301634	CCDC71L
chr11	85396756	85397320	CCDC89
chr11	65082289	65088146	CDC42EP2
chr2	37873669	37899618	CDC42EP3
chr17	71282595	71308143	CDC42EP4
chrX	47077528	47077976	CDK16
chr7	92462884	92465941	CDK6
chr5	115152315	115152405	CDO1
chr22	46641013	46646193	CDPF1
chr20	48807120	48808099	CEBPB
chr2	201980827	201994522	CFLAR
chr13	115079929	115086664	CHAMP1
chr8	61591324	61591594	CHD7
chr2	86756447	86790620	CHMP3
chr15	40751240	40751717	CHST14
chr16	69154268	69166493	CHTF8
chr1	11863040	11863644	CLCN6
chr7	90032678	90042157	CLDN12
chr11	57425216	57427105	CLP1
chr3	32726637	32745439	CNOT10
chr12	56709017	56710132	CNPY2
chr1	246729759	246730088	CNST
chr7	107204402	107207540	COG5
chr10	71561644	71562002	COL13A1
chr20	31331187	31331486	COMMD7
chr17	30183842	30185944	COPRS
chr20	34220828	34252878	CPNE1
chr5	122847853	122881208	CSNK1G3
chr11	61129516	61129755	CYB561A3
chr7	134853629	134854226	CYREN
chrX	85403455	85403664	DACH2
chr11	102962704	102962944	DCUN1D5
chr1	15943953	15944102	DDI2
chr8	123963651	123963950	DERL1
chr14	91580387	91580565	DGLUCY
chr3	93780326	93781798	DHFR2
chr19	47852538	47856328	DHX34
chr14	95623639	95623759	DICER1
chr3	122513901	122514110	DIRC2
chr13	50649772	50656177	DLEU1
chr22	38964241	38966201	DMC1
chr14	50100419	50101199	DNAAF2
chr21	34861583	34863522	DNAJC28
chr1	94343309	94344762	DNTTIP2
chr7	111846222	111846462	DOCK4
chr8	26371709	26371918	DPYSL2
chr5	31531024	31532282	DROSHA
chr20	35399495	35402230	DSN1
chr7	76091002	76091151	DTX2
chr12	57998494	57999474	DTX3
chr2	242625278	242626383	DTYMK
chr7	107204270	107204419	DUS4L
chr8	29208058	29208267	DUSP4
chr8	110551929	110552107	EBAG9
chr3	127872069	127872278	EEFSEC
chr15	82554108	82555104	EFL1
chr19	41305048	41306423	EGLN2
chr2	31456910	31457118	EHD3
chr7	2393721	2393780	EIF3B
chr14	103800339	103800855	EIF5
chr13	41556294	41593508	ELF1
chr1	24069856	24076332	ELOA
chr1	19571490	19578053	EMC1
chr10	119302611	119308134	EMX2OS
chr2	119604293	119604802	EN1
chr17	78388789	78388968	ENDOV
chr6	46097701	46107482	ENPP4
chr3	27763666	27763876	EOMES
chr12	1100374	1137053	ERC1
chrX	71428302	71458897	ERCC6L
chr8	27632058	27634013	ESCO2
chr9	140287170	140317684	EXD3
chr1	40974391	40974598	EXO5
chr22	45714354	45714473	FAM118A
chr9	96213744	96213893	FAM120A
chrX	54209512	54209691	FAM120C
chr3	194406622	194406862	FAM43A
chr9	35079684	35080013	FANCG
chr10	90750316	90750554	FAS
chr20	3103170	3140556	FASTKD5
chr4	187630540	187644987	FAT1
chr16	755765	755825	FBXL16
chr19	46216615	46226754	FBXO46
chr11	61560109	61562868	FEN1
chr2	36825183	36825332	FEZ2
chr4	123747863	123748223	FGF2
chr11	27015628	27015985	FIBIN
chr12	108909051	108910751	FICD
chr7	50514809	50518104	FIGNL1
chr11	35639825	35640272	FJX1
chr7	30066028	30066417	FKBP14
chr14	76044940	76045120	FLVCR2
chr10	99079022	99079379	FRAT1
chr17	42634812	42635259	FZD2
chr12	132673884	132674240	GALNT9
chr4	172734338	172734728	GALNTL6
chr22	29702985	29704125	GAS2L1
chr9	35748718	35749225	GBA2
chr3	81810593	81810920	GBE1
chr7	127225504	127225654	GCC1
chr2	20866754	20867293	GDF7
chr17	651072	655501	GEMIN4
chr2	39005327	39008962	GEMIN6
chr2	17935125	17941296	GEN1
chr15	69452936	69455715	GLCE
chr12	104415268	104444057	GLT8D2
chr7	79764140	79764379	GNAI1
chr7	93551016	93551224	GNG11
chr17	28804426	28808261	GOSR1
chr22	19711035	19711518	GP1BB
chr2	27850169	27851418	GPN1
chr1	168106485	168106905	GPR161
chr15	40212344	40212554	GPR176
chr5	176026771	176037131	GPRIN1
chr4	90228951	90229161	GPRIN3
chr5	54455946	54456913	GPX8
chr4	2965298	2965596	GRK4
chr14	96829789	96848755	GSKIP
chr3	120461558	120469702	GTF2E1
chr9	135537920	135538804	GTF3C4
chr11	76092347	76092825	GVQW3
chr20	23342769	23345277	GZF1
chr22	38201114	38201532	H1F0
chr11	46637767	46638777	HARBI1
chr17	3623681	3631421	HASPIN
chr15	91473410	91477310	HDDC3
chr17	43225701	43227764	HEXIM1
chr17	72968691	72968900	HID1
chr22	19419159	19419219	HIRA
chr5	149375940	149380312	HMGXB3
chr17	46685040	46688116	HOXB7
chr2	176994422	176996381	HOXD8
chr10	100206078	100206518	HPS1
chr10	103825124	103825332	HPS6
chr3	50357798	50358955	HYAL2
chr10	91174415	91177264	IFIT5
chr11	118435766	118436791	IFT46
chrX	69353318	69353678	IGBP1
chr17	47074774	47074983	IGF2BP1
chrX	153775562	153775710	IKBKG
chr15	75932369	75932664	IMP3
chr11	61891445	61895641	INCENP
chr15	41408294	41408444	INO80
chr8	19674660	19675105	INTS10
chr1	44412478	44412896	IPO13
chr3	197670902	197676470	IQCG
chr16	19726131	19728893	IQCK
chr1	156697378	156698231	ISG20L2
chr10	15762034	15762334	ITGA8
chr16	19125254	19125733	ITPRIPL2
chr1	227916308	227935479	JMJD4
chr9	470291	470681	KANK1
chr20	18118499	18123011	KAT14
chr3	67048727	67049545	KBTBD8
chr2	42720789	42721237	KCNG3
chr17	7255418	7255717	KCTD11
chr12	498516	498635	KDM5A
chr16	27214807	27221561	KDM8
chr18	59854524	59854763	KIAA1468
chr6	53516766	53516946	KLHL31
chr12	27933187	27933576	KLHL42
chr16	19729342	19729492	KNOP1
chr15	43622610	43622820	LCMT2
chr1	65886191	65893543	LEPROT
chr13	108863492	108867880	LIG4
chr19	28284339	28288957	LINC00662
chr5	108063846	108063962	LINC01023
chr1	37939836	37940044	LINC01137
chr1	190447420	190447569	LINC01351
chr1	47903367	47903996	LINC01389
chr8	37350982	37351431	LINC01605
chr5	36151775	36152015	LMBRD2
chr3	169684282	169684522	LOC100128164
chr1	165738166	165738464	LOC100147773
chr6	26987821	26988085	LOC100270746
chr20	18774693	18774930	LOC100270804
chr8	143808182	143808391	LOC100288181
chr5	98264431	98264849	LOC100289230
chr4	100010008	100010427	LOC100507053
chr10	14050113	14050532	LOC101928453
chr4	103749212	103764762	LOC105377348
chr5	52405672	52405880	LOC257396
chr2	61371016	61372110	LOC339803
chr9	42018871	42019465	LOC554249
chr11	9482040	9482245	LOC644656
chr12	108297341	108297548	LOC728739
chr19	36980529	36980764	LOC728752
chr5	89705817	89706054	LOC731157
chr5	121413718	121414196	LOX
chr4	151935797	151936436	LRBA
chr15	99791627	99796281	LRRC28
chr17	79981178	79981386	LRRC45
chr15	100269769	100273649	LYSMD4
chr7	2270238	2272583	MAD1L1
chr11	47290927	47291076	MADD
chr5	139487087	139487237	MALINC1
chr5	109025545	109025754	MAN2A1
chr11	65381452	65381720	MAP3K11
chr3	185000729	185009452	MAP3K13
chr10	30723039	30723189	MAP3K8
chr3	183543185	183543393	MAP6D1
chr5	68710939	68715468	MARVELD2
chr5	89769987	89770316	MBLAC2
chr2	47132438	47135100	MCFD2
chr3	127316869	127317108	MCM2
chr6	13814583	13814792	MCUR1
chr2	207630112	207631578	MDH1B
chr12	69201952	69202012	MDM2
chr3	168864685	168865373	MECOM
chr17	4634703	4635168	MED11
chr11	93517405	93517614	MED17
chr5	156565834	156566010	MED7
chr9	123476555	123476765	MEGF9
chr1	169762850	169764117	METTL18
chr7	128116783	128119302	METTL2B
chr8	145734419	145734686	MFSD3
chr12	53645790	53646991	MFSD5
chr2	103353197	103353347	MFSD9
chr15	41952610	41961182	MGA
chr4	140196540	140201492	MGARP
chr5	180221344	180229806	MGAT1
chr22	27068631	27069051	MIATNB
chr22	39898265	39900297	MIEF1
chr7	7606616	7607696	MIOS
chr16	2141467	2141587	MIR1225
chr2	64751439	64778717	MIR4434
chr4	153457416	153457806	MIR4453
chr14	74206774	74226641	MIR4505
chr3	124449213	124456632	MIR544B
chr1	226411647	226413204	MIXL1
chr16	58059500	58059889	MMP15
chr12	132312938	132313087	MMP17
chr20	49575351	49575739	MOCS3
chr14	102675198	102675317	MOK
chr12	62860597	62860866	MON2
chr1	2319697	2323190	MORN1
chr2	71357444	71357594	MPHOSPH10
chr16	82197721	82203829	MPHOSPH6
chr3	138067508	138091756	MRAS
chr5	1798616	1799956	MRPL36
chr10	75012499	75012974	MRPS16
chr7	56019611	56022653	MRPS17
chr7	43917223	43917879	MRPS24
chr2	234775812	234777055	MSL3P1
chr11	62369074	62369312	MTA2
chr7	91503817	91510034	MTERF1
chr12	107372522	107380944	MTERF2
chr8	97270801	97273841	MTERF3
chr2	242035328	242035807	MTERF4
chr13	41834951	41837758	MTRF1
chr8	17613251	17658276	MTUS1
chr17	4458501	4458681	MYBBP1A
chr3	169491122	169492224	MYNN
chr12	76462739	76478603	NAP1L1
chr8	18067453	18079729	NAT1
chr2	203879602	203881045	NBEAL1
chr1	36023393	36023602	NCDN
chr3	172428888	172429008	NCEH1
chr18	2571510	2573041	NDC80
chr4	140216958	140223705	NDUFC1
chr3	130745399	130745698	NEK11
chr20	44519718	44519926	NEURL2
chr18	77155802	77156041	NFATC1
chr1	233086277	233091323	NTPCR
chr12	106532674	106532764	NUAK1
chr12	123459250	123459488	OGFOD2
chr1	59004752	59012471	OMA1
chr1	241803402	241803701	OPN3
chr13	97640024	97646671	OXGR1
chr8	107282406	107371842	OXR1
chr3	25831563	25832761	OXSM
chr3	152552602	152553172	P2RY1
chr4	135122107	135122944	PABPC4L
chr6	10695188	10697591	PAK1IP1
chrX	110339370	110339519	PAK3
chr12	80084128	80084877	PAWR
chr2	223163535	223163715	PAX3
chr4	138453413	138453652	PCDH18
chr11	14665269	14665689	PDE3B
chr5	58571676	58571945	PDE4D
chr8	94929083	94934498	PDP1
chr16	66914354	66918333	PDP2
chr6	107780510	107780779	PDSS2
chr15	90227116	90234015	PEX11A
chr10	6244840	6245079	PFKFB3
chr15	34394274	34394541	PGBD4
chr1	64058947	64059274	PGM1
chr6	83900656	83903595	PGM3
chr5	125936607	125939357	PHAX
chr3	52444524	52444820	PHF7
chr2	170550941	170553914	PHOSPHO2
chr1	151288818	151297382	PI4KB
chr11	804339	805273	PIDD1
chr15	55609529	55611392	PIGB
chr1	172411689	172413230	PIGC
chr1	160000949	160001783	PIGM
chr17	34890678	34893127	PIGW
chr5	67511584	67522313	PIK3R1
chr1	151171020	151171319	PIP5K1A
chr22	32021873	32034489	PISD
chrX	68382213	68383163	PJA1
chr4	88928799	88929008	PKD2
chr2	42275161	42275340	PKDCC
chr16	23690093	23690363	PLK1
chr4	128802016	128802285	PLK4
chr9	134165081	134165290	PLPP7
chr2	68384962	68385526	PNO1
chr17	62492771	62493184	POLG2
chr3	121264703	121264853	POLQ
chr7	75115385	75115565	POM121C
chrX	48367109	48367227	PORCN
chr5	472072	473080	PP7080
chr22	46546437	46547792	PPARA
chr4	89199711	89205983	PPM1K
chr12	80329090	80329296	PPP1R12A
chr14	64009903	64010113	PPP2R5E
chr1	107599267	107600577	PRMT6
chr20	4666978	4680420	PRNP
chr2	55509455	55509844	PRORSD1P
chr19	54618010	54619055	PRPF31
chr11	86511584	86518807	PRSS23
chr15	56035047	56035317	PRTG
chr11	14539482	14541991	PSMA1
chr10	89623195	89623853	PTEN
chr10	16478942	16526691	PTER
chr9	130890263	130890741	PTGES2
chr9	96793076	96793285	PTPDC1
chr11	125765500	125773116	PUS3
chr6	36410604	36437932	PXT1
chr6	163835675	163835975	QKI
chr4	122302003	122302181	QRFPR
chr12	72148643	72148913	RAB21
chr4	13481112	13485989	RAB28
chr16	639357	640309	RAB40C
chrX	13707240	13727116	RAB9A
chr22	41682045	41682255	RANGAP1
chr2	178977151	178977448	RBM45
chr8	21999285	21999464	REEP4
chr5	141016517	141016725	RELL2
chr1	163276079	163291581	RGS5
chr2	227673320	227729555	RHBDD1
chr11	3849197	3862213	RHOG
chr22	21737991	21738290	RIMBP3B
chr3	97686264	97690995	RIOX2
chr1	40627041	40627280	RLF
chr2	38152462	38156446	RMDN2
chrX	105969894	105970103	RNF128
chr1	104068578	104068787	RNPC3
chr2	11484412	11484711	ROCK2
chr2	210867289	210874399	RPE
chr14	50085464	50087403	RPL36AL
chr2	154335057	154335322	RPRM
chr14	60337348	60337557	RTN1
chr1	25256591	25256770	RUNX3
chr1	165414207	165414533	RXRG
chr9	91606354	91606533	S1PR3
chr11	64808376	64808760	SAC3D1
chr16	51175736	51184448	SALL1
chr14	77843721	77843990	SAMD15
chr20	34542091	34542548	SCAND1
chr5	82352861	82373272	SCARNA18
chr22	50962566	50964033	SCO2
chr9	139378121	139378211	SEC16A
chr6	76311494	76311883	SENP6
chr10	38691679	38691855	SEPT7P9
chr3	167453432	167507018	SERPINI1
chr16	30968615	30968885	SETD1A
chr5	56205320	56208848	SETD9
chr3	4344988	4354715	SETMAR
chr1	168195255	168195373	SFT2D2
chr8	19171170	19177108	SH2D4A
chr15	45480016	45480165	SHF
chr22	42310711	42311099	SHISA8
chr5	175665362	175716885	SIMC1
chr10	21805647	21806456	SKIDA1
chr3	170075473	170077708	SKIL
chr4	48343613	48343792	SLAIN2
chrX	153717332	153718999	SLC10A3
chr20	44650329	44650479	SLC12A5
chr7	135412803	135412952	SLC13A4
chrX	73641328	73641596	SLC16A2
chr2	228566914	228582745	SLC19A3
chr5	131705401	131705580	SLC22A5
chr5	110074673	110074882	SLC25A46
chrX	118601662	118602225	SLC25A5
chr9	37881587	37904350	SLC25A51
chr5	149340300	149357426	SLC26A2
chr5	128301147	128301415	SLC27A6
chr11	45825831	45827421	SLC35C1
chr10	95653727	95653936	SLC35G1
chr3	136537861	136538189	SLC35G2
chr21	43933963	43934142	SLC37A1
chr8	22224743	22224803	SLC39A14
chr19	2737211	2740074	SLC39A3
chr20	61273797	61287930	SLCO4A1
chr1	35321237	35325218	SMIM12
chr5	69362943	69363220	SMN1
chr11	6411644	6411881	SMPD1
chr12	54575771	54576341	SMUG1
chr17	75084725	75085022	SNHG20
chr1	76251879	76254863	SNORD45A
chr17	33895133	33895368	SNORD7
chr12	123942651	123950912	SNRNP35
chr6	86303425	86303874	SNX14
chr5	53813589	53813858	SNX18
chr6	158244203	158244412	SNX9
chr12	93960868	93965174	SOCS2
chr18	67956167	67991979	SOCS6
chr1	204042246	204042545	SOX13
chr13	95364529	95364797	SOX21
chr17	70117161	70117340	SOX9
chr4	124317950	124318898	SPRY1
chr12	56862301	56862989	SPRYD4
chr3	9291159	9291369	SRGAP3
chr2	108994367	108994813	SULT1C4
chrX	47479136	47479256	SYN1
chr1	33168241	33168361	SYNC
chr1	110009100	110009370	SYPL2
chr11	85522053	85522202	SYTL2
chr8	38644722	38644931	TACC1
chr6	34850843	34855848	TAF11
chr20	60640299	60640657	TAF4
chr10	105127710	105127919	TAF5
chr22	20004523	20004702	TANGO2
chr16	2525147	2546279	TBC1D24
chr8	124084859	124089483	TBC1D31
chrX	102508602	102510121	TCEAL8
chr6	82461728	82462428	TENT5A
chr17	62291459	62340683	TEX2
chr15	56657622	56657931	TEX9
chr22	26907234	26908472	TFIP11
chr5	79287119	79335925	THBS4
chr14	24025191	24025788	THTPA
chr18	71815746	71815982	TIMM21
chr16	66583567	66584106	TK2
chr15	81293295	81293714	TLNRD1
chr8	38853175	38853862	TM2D2
chr3	50396460	50396939	TMEM115
chr2	98612145	98612354	TMEM131
chr11	120195898	120198070	TMEM136
chr4	56262080	56262288	TMEM165
chr4	148538539	148538717	TMEM184C
chr12	56222256	56223420	TMEM198B
chr5	43453947	43483992	TMEM267
chr1	46153847	46156780	TMEM69
chr8	109797058	109799844	TMEM74
chr11	694833	695249	TMEM80
chr17	42264319	42265063	TMUB2
chr8	23021363	23021543	TNFRSF10D
chr6	28186527	28186707	TOB2P1
chr22	35695797	35713930	TOM1
chr17	18218136	18218406	TOP3A
chr7	128695277	128695514	TPI1P2
chr3	127309468	127309618	TPRA1
chr13	41486833	41495910	TPTE2P5
chr4	118006527	118006736	TRAM1L1
chr12	120882591	120884215	TRIAP1
chr7	100728720	100730393	TRIM56
chr3	160156434	160203325	TRIM59
chr10	104404252	104404341	TRIM8
chr14	92505984	92506403	TRIP11
chr3	101280680	101283654	TRMT10C
chr8	125463048	125463288	TRMT12
chr22	46731534	46733761	TRMU
chr13	45008659	45010762	TSC22D1
chr4	99579633	99579812	TSPAN5
chr6	116574573	116574902	TSPYL4
chr22	37414609	37415494	TST
chr15	99768898	99791440	TTC23
chr2	32853087	32853325	TTC27
chr9	135277947	135282238	TTF1
chr9	141044565	141068720	TUBBP5
chr9	25678083	25678588	TUSC1
chr10	71899865	71906496	TYSND1
chr16	1359154	1359243	UBE2I
chr9	86322897	86327583	UBQLN1
chr5	171638888	171710795	UBTD2
chr1	55680859	55681039	USP24
chr4	144106070	144106310	USP38
chr12	95927882	95942620	USP44
chr11	11862970	11863179	USP47
chr5	82767493	82767732	VCAN
chr3	10183349	10183738	VHL
chr17	57775073	57784959	VMP1
chr15	62352484	62352664	VPS13C
chr11	134094499	134094738	VPS26B
chr14	100842753	100847494	WDR25
chr5	110427960	110428230	WDR36
chr3	196281166	196295516	WDR53
chr3	49044705	49048983	WDR6
chr15	85196020	85197059	WDR73
chr1	67390361	67390570	WDR78
chr17	1619817	1631382	WDR81
chr2	68374695	68384678	WDR92
chr15	83478380	83478529	WHAMM
chr17	7589508	7592110	WRAP53
chr3	38388251	38390113	XYLB
chr6	109803038	109804440	ZBTB24
chr14	64954772	64962135	ZBTB25
chr3	141121191	141122848	ZBTB38
chr19	59028890	59030926	ZBTB45
chr14	75536310	75537413	ZC2HC1C
chr12	56512004	56514430	ZC3H10
chr16	88600653	88600980	ZC3H18
chr11	57435474	57440057	ZDHHC5
chr16	72991601	72991870	ZFHX3
chrX	24167106	24170852	ZFX
chr6	28219774	28220074	ZKSCAN4
chr10	180633	225973	ZMYND11
chr19	9677570	9695209	ZNF121
chr16	3451190	3451398	ZNF174
chr6	28129539	28130477	ZNF192P1
chr11	7041350	7041589	ZNF214
chr19	44716681	44717343	ZNF227
chr10	44053400	44070066	ZNF239
chr19	58458958	58459077	ZNF256
chr19	37006392	37019248	ZNF260
chr16	3333487	3333756	ZNF263
chr12	133758055	133758234	ZNF268
chr22	22843659	22863175	ZNF280B
chr18	32954093	32957301	ZNF396
chr16	30389164	30389312	ZNF48
chr3	44771098	44771307	ZNF501
chr10	97889472	97889681	ZNF518A
chr19	38085731	38085940	ZNF540
chr19	58326102	58326281	ZNF552
chr8	125985539	125988624	ZNF572
chr3	48282596	48302379	ZNF589
chr17	5087438	5095178	ZNF594
chr19	35263924	35264134	ZNF599
chr19	38210452	38210691	ZNF607
chr3	40547530	40553086	ZNF620
chr16	30786700	30787329	ZNF629
chrX	47930816	47931025	ZNF630
chr16	31085743	31085893	ZNF646
chr1	151252707	151254405	ZNF687
chr8	146052903	146054546	ZNF7
chr3	75834555	75834734	ZNF717
chr16	3351879	3355439	ZNF75A
chrX	134477742	134478012	ZNF75D
chr7	149152739	149158053	ZNF777
chr7	148771552	148787869	ZNF786
chr7	127032569	127032778	ZNF800
chr7	5862791	5862939	ZNF815P
chr16	31448391	31454168	ZNF843
chr19	9879175	9879414	ZNF846
chr6	28403926	28411279	ZSCAN23
chr16	3447551	3451065	ZSCAN32
chr6	28193029	28194969	ZSCAN9
chr20	44509848	44511508	ZSWIM1
chr19	48706969	48707385	ZSWIM9
chrX	57618359	57618627	ZXDB
chr3	126194612	126194762	ZXDC
chr7	143077882	143078118	ZYX

## Sheet: m6A down
Hypoxia down regulate m6A peak
CHR	star	end	gene ID
chr16	2141467	2141587	MIR1225
chr13	97640024	97646671	OXGR1
chr10	44053400	44070066	ZNF239
chr7	128695277	128695514	TPI1P2
chr12	53645790	53646991	MFSD5
chr13	108863492	108867880	LIG4
chr21	34861583	34863522	DNAJC28
chr20	49575351	49575739	MOCS3
chr7	12726452	12727962	ARL4A
chr11	57425216	57427105	CLP1
chrX	153717332	153718999	SLC10A3
chr16	72991601	72991870	ZFHX3
chr16	3351879	3355439	ZNF75A
chr1	33168241	33168361	SYNC
chr16	90038701	90039030	AFG3L1P
chr19	41305048	41306423	EGLN2
chr6	160182652	160183364	ACAT2
chr16	56459330	56459450	AMFR
chr19	45409006	45409861	APOE
chr17	66287636	66303224	ARSG
chr3	130745694	130745932	ASTE1
chr12	53693470	53693736	C12orf10
chr1	51434367	51434993	CDKN2C
chr16	81010063	81040524	CENPN
chr20	34220828	34252878	CPNE1
chr7	2393721	2393780	EIF3B
chr8	99076750	99101307	ERICH5
chr2	170428575	170430431	FASTKD1
chr12	89891107	89919859	GALNT4
chr12	132673884	132674240	GALNT9
chr1	90459988	90460525	GEMIN8P4
chr22	19711035	19711518	GP1BB
chr20	23342769	23345277	GZF1
chr5	180258410	180258618	HEIH
chr1	156697378	156698231	ISG20L2
chr1	227916308	227935479	JMJD4
chr12	21926508	21927755	KCNJ8
chr2	170366212	170366420	KLHL41
chr1	85736449	85742315	LOC646626
chr1	36859589	36863560	LSM10
chr4	141075009	141075338	MAML3
chr5	153418519	153418758	MFAP3
chr7	7606616	7607696	MIOS
chr4	103422516	103422575	NFKB1
chr15	96833937	96870347	NR2F2
chr5	14581891	14582041	OTULINL
chr11	93862094	93862332	PANX1
chr15	55609529	55611392	PIGB
chr17	7297473	7297862	PLSCR3
chrX	48367109	48367227	PORCN
chr8	74206343	74206701	RDH10
chr5	158636294	158636563	RNF145
chr14	50085464	50087403	RPL36AL
chr6	44224940	44225089	SLC35B2
chr17	21101589	21101944	TMEM11
chr13	45008659	45010762	TSC22D1
chr17	57775073	57784959	VMP1
chr8	30890603	30890872	WRN
chr19	59028890	59030926	ZBTB45
chr13	100634010	100635299	ZIC2
chr2	71558885	71575716	ZNF638

## Sheet: m6Am up
Hypoxia up regulate m6Am peak
CHR	star	end	gene ID
chr1	43424599	43424325	GLUT1
chr3	193853931	193854229	HES1
chr17	46651302	46651541	HOXB3
chr19	18313513	18314874	RAB3A
chr11	12695969	12697083	TEAD1
chr15	59041758	59042177	ADAM10
chr3	112280630	112280810	ATG3
chrX	71791934	71792953	HDAC8
chr4	89513574	89516764	HERC3
chr20	57226309	57226578	STX16
chr5	64914069	64920187	TRIM23
chr11	101981192	101981550	YAP1
chr22	39410265	39411690	APOBEC3C
chr22	51066391	51066601	ARSA
chr1	212781970	212782266	ATF3
chr10	116853124	116853480	ATRNL1
chr1	91297582	91301569	BARHL2
chr3	5021097	5021335	BHLHE40
chr6	7726332	7726630	BMP6
chr17	65821810	65822349	BPTF
chr1	212792803	212792923	ATF3
chr6	16129317	16129555	MYLIP
chr12	57914302	57914202	CHOP
chr1	184356150	184356450	C1orf21
chr5	95998683	95998862	CAST
chr11	27384526	27384795	CCDC34
chr11	96116509	96117264	CCDC82
chr3	156877741	156878070	CCNL1
chr19	59065475	59066491	CHMP2A
chr12	22199108	22199377	CMAS
chrX	119694278	119694817	CUL4B
chr1	160209809	160232277	DCAF8
chr11	71158683	71159477	DHCR7
chr12	56224334	56224812	DNAJC14
chr1	155112625	155112883	DPM3
chr18	28681946	28682395	DSC2
chr12	7023614	7025603	ENO2
chr5	72742771	72744352	FOXD1
chrX	133119494	133119673	GPC3
chr2	75061129	75061488	HK2
chr17	47865981	47869256	KAT7
chr12	122016841	122018920	KDM2B
chr19	48664751	48673740	LIG1
chrX	139791924	139795867	LINC00632
chr5	127396915	127418837	LINC01184
chr1	234508821	234509149	LOC101927765
chr11	118401862	118402886	LOC101929089
chr19	5719910	5720269	LONP1
chr11	65266462	65266821	MALAT1
chr11	46402618	46403620	MDK
chr5	140026923	140027370	NDUFA2
chr16	69599869	69600048	NFAT5
chr2	101436613	101436822	NPAS2
chr4	57302064	57307969	PAICS
chr11	77184840	77185108	PAK1
chr11	82868137	82868555	PCF11
chr4	37828282	37831672	PGM2
chr3	169890474	169899537	PHC3
chr4	110650973	110651242	PLA2G12A
chr14	39644387	39645747	PNN
chr2	55844530	55844860	PPP4R3B
chr2	153572522	153574081	PRPF40A
chr2	232573235	232577198	PTMA
chr3	61547243	61547483	PTPRG
chr14	21943073	21945132	RAB2B
chr8	125487008	125487306	RNF139
chr2	114383201	114384715	RPL23AP7
chr12	123005970	123011560	RSRC2
chr1	151958658	151966714	S100A10
chr7	45808408	45808617	SEPT7P2
chr16	29910376	29910585	SEZ6L2
chr5	174905501	174919196	SFXN1
chr17	4863794	4871132	SPAG7
chr5	172755223	172756506	STC2
chr1	26230254	26232993	STMN1
chr1	159890214	159895332	TAGLN2
chr4	107236883	107246212	TBCK
chr4	83821303	83822069	THAP9
chr12	107349560	107353055	TMEM263
chrX	12993226	12995047	TMSB4X
chrX	47092314	47092613	USP11
chr12	6579705	6580065	VAMP1
chr1	43147966	43148353	YBX1
chr14	100705102	100705400	YY1
chr16	30389837	30390759	ZNF48
chr16	70316597	70323412	AARS
chr4	128870990	128887139	ABHD18
chr1	180471334	180472022	ACBD6
chr20	44485873	44486048	ACOT8
chr12	19592608	19615463	AEBP2
chr14	77924373	77924611	AHSA1
chr3	105085557	105086092	ALCAM
chr17	19552064	19552213	ALDH3A2
chr9	101984007	101984246	ALG2
chr3	183963591	183966759	ALG3
chr11	43902357	43902564	ALKBH3
chr12	121790056	121790265	ANAPC5
chr1	213186694	213189217	ANGEL2
chr1	70820267	70820417	ANKRD13C
chr7	100797679	100799992	AP1S1
chr10	32197668	32217804	ARHGAP12
chr15	72766667	72767264	ARIH1
chr15	52849303	52860669	ARPP19
chr1	231114795	231124071	ARV1
chr3	48488114	48488322	ATRIP
chr11	65767925	65769637	BANF1
chr16	87985038	88008779	BANP
chr3	112930312	112930731	BOC
chr1	149871135	149871455	BOLA1
chr1	32852405	32860062	BSDC1
chr10	103113790	103221763	BTRC
chr11	93474760	93480494	C11orf54
chr6	34664418	34664627	C6orf106
chr7	134576151	134613589	CALD1
chr7	116502563	116533080	CAPZA2
chr1	19712090	19812135	CAPZB
chr9	77643077	77643346	CARNMT1
chr7	142985308	142988677	CASP2
chr5	68616137	68628620	CCDC125
chr3	123675266	123680255	CCDC14
chr16	30773209	30773565	CCDC189
chr14	100070309	100070667	CCDC85C
chr11	832952	836105	CD151
chr16	29874311	29874609	CDIPT
chr9	95086320	95087876	CENPP
chr9	80850978	80851186	CEP78
chr2	169312759	169312998	CERS6
chr21	33984702	33985181	CFAP298
chr15	93443551	93443730	CHD2
chr2	86756447	86790620	CHMP3
chr2	122363591	122407052	CLASP1
chr5	74807274	74807454	COL4A3BP
chr3	139102250	139108522	COPB2
chr17	53045847	53046116	COX11
chr12	69633317	69645008	CPSF6
chr10	126848901	126849110	CTBP2
chr17	42785976	42800250	DBF4B
chr16	68057085	68071928	DDX28
chr5	176943380	176944297	DDX41
chr4	24578301	24586184	DHX15
chr3	154041986	154042286	DHX36
chr2	39095491	39103075	DHX57
chr5	118406750	118433679	DMXL1
chr10	69583107	69597937	DNAJC12
chr7	102985080	102985320	DNAJC2
chr5	34929664	34929963	DNAJC21
chr6	116575315	116720532	DSE
chr18	32073254	32073463	DTNA
chr22	31063642	31063877	DUSP18
chr6	127652029	127664754	ECHDC1
chr3	172468475	172470066	ECT2
chr9	111693470	111696582	ELP1
chr12	7079944	7083548	EMG1
chrX	130035705	130037291	ENOX2
chr8	23307445	23315244	ENTPD4
chr12	1100374	1137053	ERC1
chr14	57735606	57736023	EXOC5
chr1	231473289	231473618	EXOC8
chr9	133569147	133570934	EXOSC2
chr13	37574795	37577099	EXOSC8
chr1	101343279	101360735	EXTL2
chr1	150488233	150490330	FALEC
chr3	56717055	56717265	FAM208A
chr6	17600518	17600846	FAM8A1
chr8	124780679	124780888	FAM91A1
chr8	356868	363173	FBXO25
chr9	108320411	108335992	FKTN
chr12	31451121	31479159	FLJ13224
chr1	42776776	42800903	FOXJ3
chr1	74663896	74665467	FPGT
chr8	104311059	104312318	FZD6
chr13	93879061	93879450	GPC6
chr9	139221932	139222200	GPSM1
chr2	27566226	27579121	GTF3C2
chr9	19102760	19102940	HAUS6
chr8	80677971	80680098	HEY1
chr7	139416714	139477633	HIPK2
chr6	26158349	26158578	HIST1H2BD
chr6	27791903	27792021	HIST1H4J
chr1	149858084	149858232	HIST2H2BE
chr3	148847371	148857853	HPS3
chr9	115142219	115166419	HSDL2
chr22	37171968	37172177	IFT27
chr15	99191768	99192248	IGF1R
chr10	124758164	124768366	IKZF5
chr18	11981427	11981722	IMPA2
chr16	30007530	30008140	INO80E
chr2	118845994	118854198	INSIG2
chr3	13009078	13009198	IQSEC1
chr21	35014706	35091117	ITSN1
chrX	46771711	46845172	JADE3
chr6	15246206	15246535	JARID2
chr11	65479681	65480424	KAT5
chr6	149969703	149969940	KATNA1
chr13	41706757	41706936	KBTBD6
chr19	6424464	6424822	KHSRP
chr14	58894394	58894842	KIAA0586
chr12	32112353	32133955	KIAA1551
chr10	70748477	70748806	KIF1BP
chr14	104095525	104095704	KLC1
chrX	117250560	117250828	KLHL13
chr7	104654637	104654877	KMT2E
chr11	67957528	67980812	KMT5B
chr15	40675071	40675521	KNSTRN
chr12	25403686	25403865	KRAS
chr7	91874883	91875414	KRIT1
chr6	130339603	130363872	L3MBTL3
chr2	30670092	30682479	LCLAT1
chr7	65958619	65960372	LINC00174
chr12	122239703	122240852	LINC01089
chr9	45441885	45557908	LOC102723709
chr3	169530424	169530544	LRRC34
chr1	70654918	70671361	LRRC40
chr1	74649322	74663871	LRRIQ3
chr1	23420838	23495351	LUZP1
chr12	10762531	10766208	MAGOHB
chr9	139981379	139982533	MAN1B1
chr15	75660535	75660968	MAN2C1
chr3	51422668	51423701	MANF
chr15	66679211	66679478	MAP2K1
chr2	39664274	39664453	MAP4K3
chr13	97874543	97927942	MBNL2
chr14	71064390	71067407	MED6
chr5	88119579	88121697	MEF2C
chr15	89453139	89456700	MFGE8
chr17	74733004	74734492	MFSD11
chr10	104221170	104228717	MFSD13A
chr1	19923471	19927357	MINOS1
chr6	157100321	157100501	MIR4466
chr12	57911164	57914300	MIR616
chr12	121124927	121125077	MLEC
chr14	102749868	102771537	MOK
chr1	2319697	2323190	MORN1
chr1	161275680	161276538	MPZ
chr9	104153007	104160919	MRPL50
chr8	80915327	80942506	MRPS28
chr8	98656412	98656561	MTDH
chr6	136571175	136571473	MTFR2
chr5	54603576	54618232	MTREX
chr13	41885341	41885637	NAA16
chr14	57857271	57857820	NAA30
chr7	105917571	105925638	NAMPT
chr1	19923471	19981580	NBL1
chr1	21766583	21766821	NBPF3
chr9	100389764	100395812	NCBP1
chr8	71128987	71316075	NCOA2
chr20	33380287	33407195	NCOA6
chr1	211848734	211848972	NEK2
chr16	28962318	28962557	NFATC2IP
chr16	68119269	68119478	NFATC3
chr14	24836386	24838809	NFATC4
chr1	41157398	41157903	NFYC
chr10	115614391	115614690	NHLRC2
chr1	169337205	169338748	NME7
chr10	18940266	18940566	NSUN6
chr10	103577684	103578222	OGA
chr15	41624584	41624819	OIP5
chr20	60813541	60831269	OSBPL2
chr13	25075971	25086948	PARP4
chr3	101292938	101298574	PCNP
chr10	112631553	112640995	PDCD4
chr4	95373008	95377022	PDLIM5
chr5	176919654	176924606	PDLIM7
chr10	26986353	26991092	PDSS1
chr1	144593688	144593897	PFN1P2
chr10	99185882	99186178	PGAM1
chr14	20937538	20940549	PNP
chr1	145460172	145470408	POLR3GL
chr2	105470526	105471451	POU3F3
chr2	201752344	201753849	PPIL3
chr12	80328618	80328978	PPP1R12A
chr8	26149007	26196413	PPP2R2A
chr14	91976285	91976704	PPP4R3A
chr10	103892751	103897678	PPRC1
chr11	20409076	20411295	PRMT3
chrX	106871654	106871891	PRPS1
chr13	20356876	20357176	PSPC1
chr7	99032740	99036462	PTCD1
chr9	98268702	98270681	PTCH1
chr6	163835675	163836004	QKI
chr3	113775582	113775925	QTRT2
chr3	19988572	19992390	RAB5A
chr7	66147078	66236986	RABGEF1
chrX	47004617	47004826	RBM10
chr9	3395528	3526001	RFX3
chrX	53449805	53450351	RIBC1
chr14	92980125	93022109	RIN3
chr2	151343878	151344209	RND3
chr2	86756449	86915380	RNF103
chr22	31556138	31583119	RNF185
chr3	79068429	79068609	ROBO1
chr6	42847354	42851200	RPL7L1
chr1	19923471	19943829	RPS14P3
chr10	70164469	70166827	RUFY2
chr1	153606458	153606754	S100A13
chr4	174292093	174292452	SAP30
chr9	139964789	139965028	SAPCD2
chr2	200322069	200322369	SATB2
chr14	51134802	51135071	SAV1
chr11	121163388	121174176	SC5D
chr21	33104191	33104431	SCAF4
chr2	238969642	238973094	SCLY
chr1	41627080	41707815	SCMH1
chr1	145096407	145103962	SEC22B
chr7	35840819	35871249	2020-09-07
chr21	37431115	37432662	SETD4
chr15	75722735	75743776	SIN3A
chr4	147442798	147443123	SLC10A7
chr15	65946979	65947339	SLC24A1
chr5	68389776	68390041	SLC30A5
chr6	8430295	8435800	SLC35B3
chr12	46766345	46766645	SLC38A2
chr5	159842146	159846088	SLU7
chr7	75544420	75583497	SNORA14A
chr17	56084438	56084707	SRSF1
chr2	38977332	38978636	SRSF7
chr18	23667479	23670611	SS18
chr7	75677055	75677321	STYXL1
chr8	70378859	70408062	SULF1
chr2	162016939	162060031	TANK
chr3	10290177	10290356	TATDN2
chr8	73921097	73921306	TERF1
chrX	122846711	122866904	THOC2
chr16	20753017	20753286	THUMPD1
chr4	4249730	4249969	TMEM128
chr6	75994332	75994632	TMEM30A
chr3	119182320	119182529	TMEM39A
chr3	100211463	100238382	TMEM45A
chr17	73452664	73467981	TMEM94
chr17	42264564	42266482	TMUB2
chr9	132586263	132586441	TOR1A
chr14	21945335	21955710	TOX4
chr6	111804675	111895926	TRAF3IP2
chr1	36621625	36621953	TRAPPC3
chr18	29522911	29523091	TRAPPC8
chr7	98476113	98478805	TRRAP
chr18	72922710	72922949	TSHZ1
chr17	18684458	18700947	TVP23B
chr7	129592530	129592800	UBE2H
chr9	33817541	33817720	UBE2R2
chr20	48700698	48732197	UBE2V1
chr7	7680267	7715820	UMAD1
chr20	2821021	2821348	VPS16
chr1	150039725	150040713	VPS45
chr21	40752199	40763728	WRB
chr10	27437943	27443349	YME1L1
chr1	33087496	33116191	ZBTB8OS
chr11	58346587	58346885	ZFP91
chr20	62337782	62339205	ZGPAT
chr6	27327984	27343123	ZNF204P
chr2	180725873	180726232	ZNF385B
chr10	77161384	77161652	ZNF503
chr19	32836514	32843794	ZNF507
chr19	36940730	36980463	ZNF566
chr19	53232019	53238307	ZNF611
chr19	57946693	57946872	ZNF749
chr7	149318630	149321881	ZNF767P
chr19	12721732	12734527	ZNF791
chr6	28090860	28104735	ZSCAN16
chr17	15903022	15903290	ZSWIM7
chr15	66797421	66801222	ZWILCH
chr1	78107264	78148343	ZZZ3

## Sheet: m6Am down
Hypoxia up regulate m6Am peak
CHR	star	end	gene ID
chr6	74303759	74304206	SLC17A5
chr20	44699001	44718580	NCOA5
chr13	100634010	100635299	ZIC2
chr17	7140793	7142825	PHF23
chr7	150922063	150924400	ABCF2
chr8	82192718	82195730	FABP5
chr19	42891347	42893185	CNFN
chr22	24316585	24322019	DDT
chr14	24410255	24423406	DHRS4
chr7	96635349	96637049	DLX6
chr19	14628985	14629371	DNAJB1
chr17	71223306	71223856	FAM104A
chr12	57789556	57824697	INHBC
chr20	30865454	30897671	KIF3B
chr11	62439126	62439873	LBHD1
chr14	55509764	55509944	MAPK1IP1L
chr17	74733004	74734492	MFSD11
chr17	36904154	36904558	PCGF2
chr6	64282336	64286561	PTP4A1
chrX	118602094	118603083	SLC25A5
chr1	16693614	16719811	SZRD1
chr17	8076972	8077211	TMEM107
chr12	98909046	98910004	TMPO
chr1	193028997	193029237	TROVE2
chr20	278594	279224	ZCCHC3
chr20	47887996	47894726	ZFAS1
chr1	91403249	91403458	ZNF644
