# Supplementary material for: m6Am-seq reveals the dynamic m6Am methylation in the human transcriptome
Source: Nat Commun. 2021 Aug 6;12:4778. doi: 10.1038/s41467-021-25105-5 (PMC8346571; doi:10.1038/s41467-021-25105-5)
Supplement: Supplementary file 8 — Supplementary Data 6 [file 41467_2021_25105_MOESM8_ESM.xlsx]

## Sheet: Sheet1
m6Am/Am spike ins primers
1F	CCAGCGCTTCGTTAATACAGATGTAGGTGTTCCACAGGGTAGCCAGCAGCATCCTGCGAT
1R	GAAGTCAGCGCCCTGCACCATTATGTTCCGGATCTGCATCGCAGGATGCTGCTGGCTACC
2F	GAGAAAAATCACTCAGGGTCAATGCCAGCGCTTCGTTAATACAGATGTA
2R	TCCGTGTTTCGTAAAGTCTGGAAACGCGGAAGTCAGCGCCCTGCACCATT
3F	CGTAATACGACTCACTATAAGGAGAAAAATCACTCAGGGTCAATGCCAG
3R	TCCGTGTTTCGTAAAGTCTGGAAACG
Primer and linker sequences of CAGE-seq
RT-N15-EcoP primer	AAGGTCTATCAGCAGNNNNNNNNNNNNNNN
5′SOL-N6-ACA	CCACCGACAGGTTCAGAGTTCTACAGACACAGCAGNNNNNN Phos
5′SOL-GN5-ACA	CCACCGACAGGTTCAGAGTTCTACAGACACAGCAGGNNNNN Phos
5′SOL-lower-ACA	Phos CTGCTGTGTCTGTAGAACTCTGAACCTGTCGGTGG NH2
2nd SOL primer	Bio CCACCGACAGGTTCAGAGTTCTACAG
3′ upper linker	NNTCGTATGCCGTCTTCTGCTTG
3′ lower linker	CAAGCAGAAGACGGCATACGA
