# Supplementary material for: m6Am-seq reveals the dynamic m6Am methylation in the human transcriptome
Source: Nat Commun. 2021 Aug 6;12:4778. doi: 10.1038/s41467-021-25105-5 (PMC8346571; doi:10.1038/s41467-021-25105-5)
Supplement: Supplementary file 10 — Source Data [file 41467_2021_25105_MOESM10_ESM.xlsx]

## Sheet: Fig.1
Fifure.1b
	m6Am/U			m6A/U
Input	0.0123	0.0140593	0.0130444	0.22172	0.227888	0.218719
IP	1.52975	1.50474	1.49497	0.141985	0.136517	0.13919
Flowthrough	0.0087482	0.0103791	0.00856438	0.226993	0.23495	0.217463

## Sheet: Fig.2
Fig. 2D
m6Am seq only	overlapped	PCIF1 dependent only			PCIF1_dependent peak				m6Am peak
452	1200	157			chr	Start	End		chr	star	end
					chr7	26897192	26897252		chr1	10003486	10032226
					chr9	17579041	17747086		chr1	100598321	100598651
					chr7	120590817	120593362		chr1	100598706	100602481
					chr17	45727204	45727592		chr1	10535003	10659342
					chr1	16693614	16719865		chr1	10820817	10856733
					chr17	617946	618096		chr1	109289257	109295751
					chr4	144434616	144435007		chr1	109607286	109618624
					chr3	120449544	120457493		chr1	109633363	109637375
					chr15	83419316	83423407		chr1	111682005	111690509
					chr5	154230095	154230185		chr1	112162405	112233984
					chr4	88343728	88344087		chr1	112298250	112298520
					chr15	44084440	44093740		chr1	113162075	113196239
					chr12	80328618	80329235		chr1	113471965	113498975
					chr2	239148498	239148736		chr1	11866213	11867234
					chr15	77578795	77712446		chr1	119683019	119693266
					chr11	111636066	111637169		chr1	11986247	11986485
					chr2	70121075	70124528		chr1	12040238	12042143
					chr2	200820249	200820615		chr1	12677559	12677737
					chr17	47866130	47869316		chr1	14068639	14143057
					chr6	139349819	139363915		chr1	143744223	143744519
					chr6	37225480	37247082		chr1	144340538	144341756
					chr16	30007530	30007922		chr1	145507557	145508209
					chr2	142888342	142888671		chr1	148928313	148932919
					chr16	4526341	4557715		chr1	149400370	149400550
					chr11	64085316	64085556		chr1	149576281	149672357
					chr8	73921097	73921276		chr1	149804221	149804362
					chr7	5229835	5230045		chr1	149858113	149858232
					chr1	95007234	95007413		chr1	149884959	149889434
					chr10	93668759	93669258		chr1	150039350	150039558
					chr1	201617510	201617959		chr1	150266262	150280519
					chr14	24768832	24769039		chr1	150336587	150337306
					chr22	18102243	18111588		chr1	150488233	150490389
					chr15	38746328	38756336		chr1	150549514	150552214
					chr7	150779484	150780620		chr1	150599979	150602098
					chr16	87799419	87799598		chr1	151043054	151060696
					chr12	56211806	56212899		chr1	151138498	151138974
					chr12	95461117	95467404		chr1	151298815	151300191
					chr19	39936186	39944161		chr1	151318986	151319769
					chrX	53308751	53310736		chr1	151319486	151320163
					chr14	35343779	35344644		chr1	151512781	151535118
					chr12	58005218	58005545		chr1	151958658	151966714
					chr2	64068098	64068366		chr1	152006191	152009511
					chrX	24167166	24170852		chr1	153598915	153604583
					chr9	82186688	82187437		chr1	153606458	153606726
					chr15	58306459	58363024		chr1	154942642	154946959
					chr11	313991	314260		chr1	154943073	154943223
					chr10	111967363	111967722		chr1	154955770	154960581
					chr9	90340974	90342613		chr1	155112662	155112996
					chr6	41888965	41889440		chr1	155225035	155225274
					chr6	160182652	160183175		chr1	155243051	155243320
					chr17	62500918	62503156		chr1	155948157	155948336
					chr14	21152639	21167537		chr1	156023437	156023616
					chr14	64009903	64010113		chr1	156060352	156084749
					chr17	42015629	42016031		chr1	156252704	156255089
					chr17	73780920	73805964		chr1	156536328	156542396
					chr8	79578282	79590843		chr1	15736391	15736600
					chr12	57081804	57082192		chr1	160209762	160232350
					chr16	29985188	29985398		chr1	161012643	161015769
					chr9	95085622	95087876		chr1	161070608	161087866
					chr6	159420530	159421219		chr1	161195759	161196246
					chr2	70409957	70418203		chr1	16133955	16134194
					chr2	25536922	25565459		chr1	16693585	16721884
					chr8	145831057	145911197		chr1	167190066	167334718
					chr1	213188977	213189217		chr1	167522848	167523056
					chr12	122750982	122751042		chr1	170024550	170043879
					chr1	32852435	32860062		chr1	171750761	171753129
					chr19	14218200	14228559		chr1	173684080	173702919
					chr2	161349809	161350049		chr1	173837369	173839689
					chr2	74685527	74685765		chr1	174968571	174968751
					chr1	61548159	61554180		chr1	179846382	179846941
					chr2	178203426	178257419		chr1	179851177	179851653
					chr8	64081112	64087917		chr1	179851861	179853845
					chr6	18150782	18155400		chr1	179851862	179853845
					chrX	106871654	106871893		chr1	180601146	180601386
					chr17	3572136	3572574		chr1	183387335	183387604
					chr11	107326399	107328572		chr1	183602269	183605076
					chr12	49237803	49245867		chr1	184356150	184356420
					chr8	121824159	121824309		chr1	186648549	186649559
					chr5	156693090	156714041		chr1	192778169	192779333
					chr1	145507557	145508269		chr1	193091088	193091418
					chrX	62857745	62857965		chr1	19712097	19812135
					chr19	37316531	37341689		chr1	197704811	197742031
					chr1	243419307	243433411		chr1	19923471	19950014
					chr2	55646757	55647057		chr1	200587751	200589862
					chr18	3247480	3247570		chr1	201438059	201438299
					chr17	6939394	6939572		chr1	201617510	201617989
					chr1	180601146	180601356		chr1	202317830	202318040
					chrX	103173554	103174131		chr1	203764665	203765681
					chr12	4382902	4383321		chr1	204120981	204121310
					chr1	10003486	10032226		chr1	205473684	205492332
					chr7	26438456	26438608		chr1	205719192	205719372
					chr2	172195954	172291313		chr1	205744156	205744610
					chr16	3109143	3109441		chr1	207494817	207494996
					chr19	58816740	58823600		chr1	20812460	20812728
					chrX	122994017	123022551		chr1	208391007	208417665
					chr13	33160564	33225947		chr1	211432619	211432919
					chr1	154955770	154956483		chr1	211848764	211848972
					chr1	246729788	246754846		chr1	212781970	212782269
					chr6	13574761	13579797		chr1	212860056	212873327
					chr6	43025843	43027283		chr1	213123862	213134557
					chr1	68150860	68151160		chr1	213186694	213189217
					chr4	111119433	111119820		chr1	214161278	214161787
					chr16	69166499	69170606		chr1	214776532	214787223
					chr3	98241643	98241880		chr1	21766583	21766823
					chr1	87794151	87794808		chr1	217804666	217822281
					chr14	82000026	82000205		chr1	218458629	218475676
					chrX	72783044	72783313		chr1	218519403	218519553
					chr14	102783863	102783952		chr1	221912700	221915488
					chr2	74682150	74682649		chr1	222885895	222886164
					chr6	159058827	159065818		chr1	224370910	224377486
					chr16	67190465	67193812		chr1	226250408	226252102
					chr16	30709461	30709607		chr1	226271276	226271482
					chr3	49058797	49060311		chr1	231114795	231115002
					chr9	41963910	42019344		chr1	231472363	231473618
					chr17	78120773	78120982		chr1	23435533	23495351
					chr6	37452600	37467700		chr1	234508840	234509339
					chr5	443334	446401		chr1	235324286	235324722
					chr16	66638347	66638806		chr1	235491869	235505359
					chr2	43452846	43453745		chr1	236958581	236958791
					chr1	43148115	43148353		chr1	23857563	23857712
					chr2	53994920	53995157		chr1	243419307	243433411
					chr4	103266003	103266655		chr1	245133171	245245437
					chr3	71102919	71247497		chr1	246729327	246729565
					chr12	95611522	95645844		chr1	246729759	246755115
					chr8	74868199	74884522		chr1	249152450	249153255
					chr9	95526993	95527083		chr1	24969624	24973211
					chr8	97505882	97506299		chr1	25554707	25559013
					chr4	146824273	146859663		chr1	26437656	26437895
					chr10	42970999	42971149		chr1	26758773	26759497
					chr16	20911560	20911680		chr1	26798902	26800612
					chr11	65479681	65480425		chr1	27153201	27153380
					chr17	16120509	16120657		chr1	27216544	27216869
					chr3	39424815	39425085		chr1	27481322	27481621
					chr8	134584033	134584183		chr1	28261466	28261675
					chr11	30607780	30607930		chr1	28555496	28559542
					chr7	30811033	30818056		chr1	28562602	28562929
					chr3	145939861	145968966		chr1	2985742	3102810
					chr14	55480298	55493819		chr1	31532137	31538564
					chr6	7107920	7176985		chr1	32573644	32620307
					chr17	40880847	40897114		chr1	32645345	32647059
					chr13	48807274	48807600		chr1	32852435	32860062
					chr1	151318801	151320163		chr1	33099656	33116191
					chr11	118401862	118403752		chr1	33276634	33283094
					chr7	44054337	44058793		chr1	35734568	35824541
					chr6	97372555	97372856		chr1	3689325	3691889
					chr6	116692033	116720528		chr1	38155967	38156267
					chr5	145557138	145562320		chr1	39491967	39494600
					chr19	47597734	47617009		chr1	41157428	41157874
					chr11	67888649	67888858		chr1	43147906	43148323
					chr15	66679211	66679449		chr1	43424361	43424539
					chr2	201752400	201753849		chr1	44435653	44435863
					chr15	79165153	79179636		chr1	44497014	44497164
					chr2	169312759	169312969		chr1	46126802	46152302
					chr15	41694509	41694658		chr1	46598051	46598380
					chrX	74493894	74494223		chr1	53684570	53686311
					chr19	48972525	48972734		chr1	57044840	57045257
					chr10	127512104	127515180		chr1	59158563	59165747
					chr1	235491869	235505359		chr1	61547684	61554210
					chr10	75898584	75910843		chr1	63789199	63789346
					chr11	14520421	14521441		chr1	64058947	64059245
					chr19	59069746	59070343		chr1	6409868	6453560
					chr11	71773708	71804645		chr1	65532359	65533429
					chr14	23468444	23479410		chr1	68150860	68151160
					chr18	74204735	74204974		chr1	68697987	68698284
					chr19	38714800	38714890		chr1	70654948	70671361
					chr11	74660292	74676134		chr1	70820267	70820417
					chr11	102980160	102980430		chr1	70820493	70820673
					chr10	70883909	70892765		chr1	7831329	7837241
					chr15	40886447	40895119		chr1	78354200	78381765
					chrX	118708430	118708668		chr1	84944920	84945129
					chr11	118972369	118972666		chr1	86046444	86046652
					chr19	15311672	15311792		chr1	86173400	86174116
					chr7	150725509	150731381		chr1	87380335	87380574
					chr16	1004639	1020999		chr1	87794151	87794808
					chr7	100728720	100730363		chr1	8877489	8877699
					chr15	41576188	41578219		chr1	89149857	89225989
					chr10	81586016	81586374		chr1	91297462	91301569
					chr20	42543492	42602048		chr1	92763030	92764566
					chr13	41363547	41367309		chr1	93544792	93545002
					chr3	195997342	196014623		chr1	95007204	95007413
					chr1	33276634	33283094		chr10	102042727	102046469
					chr8	28747887	28827621		chr10	102672654	102672953
					chr11	62648344	62648552		chr10	102747293	102749532
					chr21	34927192	34927390		chr10	102821236	102821837
					chr5	177019149	177019594		chr10	103347698	103348027
					chr5	137673284	137673343		chr10	103348045	103360510
					chr2	208866583	208890284		chr10	103454414	103454743
					chr13	41834956	41885995		chr10	103573347	103578222
					chr2	230933326	230933715		chr10	103892751	103897648
					chr2	219524379	219526246		chr10	104209574	104209975
					chr19	58826375	58846296		chr10	104221170	104228717
					chr11	61188939	61197464		chr10	104459193	104474190
					chr6	99831686	99842082		chr10	104503727	104557756
					chr17	40273203	40273382		chr10	111967363	111967572
					chr3	191046994	191047234		chr10	112064528	112064707
					chr14	77564578	77572143		chr10	112631553	112641061
					chr2	20526140	20552069		chr10	114710009	114710339
					chr17	36413020	36413256		chr10	115614391	115614749
					chr7	64170436	64170556		chr10	119301652	119302100
					chr1	28844745	28858366		chr10	119806036	119806395
					chr5	54603400	54603550		chr10	120514249	120514638
					chr22	32340598	32340748		chr10	121410882	121411210
					chr5	54603576	54618232		chr10	12391542	12391782
					chr1	43424361	43424539		chr10	124758164	124768366
					chr16	14165170	14234434		chr10	126848991	126849110
					chr16	28834369	28834609		chr10	127512104	127512282
					chr6	36842501	36842710		chr10	13386908	13390298
					chr19	54663302	54663481		chr10	13628939	13639513
					chr5	43602886	43603332		chr10	13749388	13749567
					chr19	28284339	28454216		chr10	15120721	15130775
					chr22	32021890	32058312		chr10	15183464	15210709
					chr3	112280617	112288055		chr10	15902293	15902532
					chr14	21993708	22005143		chr10	17270449	17271440
					chr1	213123862	213134557		chr10	180603	226037
					chr8	22494450	22526661		chr10	21805467	21806576
					chr6	53409688	53409927		chr10	22610139	22610407
					chr9	34372838	34376894		chr10	27112218	27150016
					chr15	50474393	50474662		chr10	31608041	31791335
					chr1	231114795	231115002		chr10	32667457	32667726
					chr16	28502863	28503504		chr10	33623443	33623833
					chr5	102444314	102455842		chr10	35360262	35379311
					chr13	114138203	114145023		chr10	42970939	42971178
					chr18	9475530	9513068		chr10	45473499	45474330
					chr6	7303836	7313547		chr10	51371196	51371344
					chr3	149470167	149470286		chr10	52750648	52751218
					chr11	74459913	74460063		chr10	53457765	53459355
					chr16	87425860	87435838		chr10	61469379	61469649
					chr2	242254662	242256972		chr10	69583130	69597937
					chr2	165698558	165698678		chr10	69644427	69644756
					chr3	12045834	12046073		chr10	69832791	69835103
					chr13	103451164	103451404		chr10	70164469	70167051
					chr6	90539619	90539799		chr10	70715879	70719849
					chr6	8435886	8436006		chr10	70748477	70748836
					chr7	113726365	113726515		chr10	70883909	70892766
					chr12	14923918	14924065		chr10	71812357	71835374
					chr17	19552064	19552213		chr10	74927877	74928116
					chr19	5941698	5978320		chr10	75113405	75118617
					chr16	29624888	29625038		chr10	75255510	75256102
					chr1	211432619	211433450		chr10	75255603	75255782
					chr17	62658266	62658386		chr10	75910634	75910843
					chr11	62439061	62439241		chr10	81585991	81586350
					chr14	69619645	69619914		chr10	88718317	88718524
					chr4	52709256	52740447		chr10	89264551	89265151
					chr15	44038590	44038800		chr10	93668759	93669258
					chr16	30418853	30428907		chr10	93999592	94050875
					chr4	980785	980965		chr10	94449681	94449949
					chr15	61521292	61521502		chr10	94608212	94653196
					chr4	142054347	142054526		chr10	95462120	95462329
					chr19	14640355	14674031		chr10	96121507	96122733
					chr10	104503727	104557756		chr10	97889472	97889652
					chr6	49431096	49439798		chr10	98346569	98346809
					chr8	86127236	86132651		chr10	99379412	99393913
					chr19	1811824	1812275		chr10	99473465	99473675
					chr12	72233487	72266744		chr11	101981192	101981552
					chr5	122423583	122426147		chr11	102980160	102980400
					chr3	39093477	39108079		chr11	107326399	107328572
					chr18	28681551	28683095		chr11	107431551	107436461
					chr1	155939063	155948871		chr11	107729765	107729914
					chr16	19567066	19580793		chr11	108464164	108464374
					chr19	41256159	41256458		chr11	10877778	10879620
					chr1	52870219	52870398		chr11	10879764	10899945
					chr14	69392385	69446083		chr11	110118523	110167437
					chr7	44084239	44096359		chr11	111636066	111637169
					chr14	65569052	65569262		chr11	111749397	111750181
					chr3	39149031	39150582		chr11	111895658	111896167
					chr5	54455946	54456994		chr11	112831969	112832298
					chr16	23568922	23569462		chr11	113185251	113194116
					chr1	203764665	203771737		chr11	116968951	116969131
					chr19	50879680	50880002		chr11	118401862	118403752
					chr1	54519245	54520106		chr11	118889179	118889626
					chr12	104324112	104326138		chr11	118900011	118901616
					chr6	132272310	132272518		chr11	118901382	118901616
					chr11	46105817	46142806		chr11	118972369	118972696
					chrX	114468545	114468635		chr11	119252488	119265767
					chr7	129592500	129592800		chr11	12399118	12399298
					chr22	51066452	51066601		chr11	124543740	124561611
					chr17	57232860	57262484		chr11	124609829	124609977
					chr16	28620088	28621365		chr11	124972179	124981659
					chr19	35739559	35741281		chr11	125495795	125499290
					chr2	203241050	203241499		chr11	126138935	126142910
					chr15	74287014	74290435		chr11	12695969	12697053
					chr6	90529333	90529513		chr11	13299304	13331577
					chr7	74306552	74306731		chr11	14520421	14521441
					chr19	797392	804054		chr11	19138692	19167745
					chr5	110409012	110409339		chr11	20409076	20414474
					chr10	94449681	94449949		chr11	27384499	27384795
					chr3	45879504	45956946		chr11	27493993	27494322
					chr16	188241	188697		chr11	27523351	27528326
					chr1	8928057	8938745		chr11	2950442	2950650
					chr9	131709714	131710012		chr11	30607720	30607930
					chr12	104234825	104234975		chr11	308107	308369
					chr19	52550266	52552138		chr11	31391377	31436371
					chr14	62162149	62162447		chr11	313991	314289
					chr5	68788329	68800025		chr11	31832398	31839509
					chr11	10877778	10879620		chr11	320740	320914
					chr1	167190096	167334748		chr11	33182857	33183037
					chr9	95618584	95640320		chr11	33792330	33796071
					chr14	74111668	74128716		chr11	43902357	43902564
					chr5	158636324	158636563		chr11	45826641	45827267
					chr5	114961606	114961876		chr11	45939465	45939674
					chr6	35610529	35688282		chr11	46105810	46142836
					chr1	155243111	155243320		chr11	46402393	46404163
					chr22	21213292	21213441		chr11	46638826	46639276
					chr11	62623484	62623781		chr11	47270449	47281450
					chr19	14682717	14682889		chr11	47446703	47448024
					chr14	23538760	23540779		chr11	504988	507283
					chr20	37063782	37064020		chr11	57479530	57479795
					chr19	54619089	54621978		chr11	57529234	57563093
					chr15	44487342	44487492		chr11	58346587	58346885
					chr7	102343915	102389141		chr11	60691913	60692152
					chr12	7079426	7079828		chr11	61189059	61197464
					chr20	44486220	44505552		chr11	61595505	61595895
					chr9	3395581	3526001		chr11	61734832	61735132
					chrX	136648286	136648823		chr11	62439091	62439241
					chr17	76921232	76921472		chr11	62476973	62477032
					chr10	17270449	17271657		chr11	62623484	62623781
					chr1	193091088	193091448		chr11	62648344	62648552
					chr13	100741299	100764124		chr11	64085316	64085556
					chr17	71282535	71308143		chr11	64684543	64684722
					chr12	53298697	53343650		chr11	65190269	65190479
					chr12	56546292	56547827		chr11	65266467	65267271
					chr13	21714653	21715096		chr11	65479681	65480394
					chrX	15870526	15873018		chr11	65686728	65687443
					chr4	90756839	90758350		chr11	65767895	65769637
					chr8	58907113	58907233		chr11	66406088	66407333
					chr7	116164869	116199012		chr11	67888649	67888858
					chr16	4783954	4784013		chr11	67957526	67981239
					chr3	9833947	9841922		chr11	68451943	68452147
					chr11	77532160	77553658		chr11	69455873	69456113
					chr12	64615897	64616076		chr11	71158683	71159477
					chr15	65425877	65426174		chr11	71634450	71637115
					chr10	126490354	126505146		chr11	72433133	72433403
					chr15	63481728	63541862		chr11	73879611	73882064
					chr8	145688115	145688234		chr11	74459913	74460063
					chr8	42050632	42065242		chr11	74656121	74660232
					chr22	33402759	33454377		chr11	74660292	74676134
					chr9	131940332	131940540		chr11	76094502	76094652
					chr2	26101086	26101385		chr11	77184808	77185108
					chr20	62680830	62680979		chr11	77532160	77553658
					chrX	134654514	134654761		chr11	82783108	82784374
					chr1	23435539	23495351		chr11	82868137	82868587
					chr11	57479509	57479795		chr11	82997151	82997450
					chr20	62275276	62284903		chr11	840450	842529
					chr5	118406782	118407289		chr11	85339617	85346736
					chr20	3801171	3801319		chr11	85358963	85365197
					chr17	28443825	28506224		chr11	93212347	93276546
					chr6	24666967	24667115		chr11	93474760	93486882
					chr5	172483355	172507699		chr11	94706845	94707172
					chr13	93879061	93879450		chr11	94800041	94800700
					chr17	53046126	53063044		chr12	100660918	100676853
					chr14	23562736	23567108		chr12	10365435	10365673
					chrX	13803915	13956883		chr12	104234825	104234975
					chr12	54366910	54367179		chr12	104324112	104325396
					chr1	149804221	149804362		chr12	104850692	104850962
					chr1	21766583	21766823		chr12	106533033	106533392
					chr10	35360250	35379311		chr12	107349530	107365285
					chr3	134197517	134204863		chr12	107487096	107487635
					chr17	58469257	58469556		chr12	10875714	10875953
					chr4	128802016	128802256		chr12	108954656	108955075
					chr5	133561530	133561950		chr12	112036941	112037450
					chr22	37171997	37172177		chr12	115121072	115121969
					chr10	94608212	94653196		chr12	118704562	118810750
					chr1	161012643	161015769		chr12	122018036	122018364
					chr4	54232003	54232242		chr12	122018740	122018920
					chr6	57182415	57183358		chr12	122239636	122240852
					chr6	99862500	99873221		chr12	123920861	123921280
					chr7	108096721	108096841		chr12	12764767	12788713
					chr10	32667517	32667726		chr12	14923918	14924065
					chr18	29522882	29523091		chr12	2113461	2113701
					chr5	132112857	132113067		chr12	22199108	22199377
					chr15	70991921	71055932		chr12	24521554	24715524
					chr5	74162100	74162277		chr12	25348150	25357143
					chr9	34665340	34666053		chr12	28342894	28343372
					chr7	116592980	116593650		chr12	2921853	2922090
					chr10	104459134	104474190		chr12	2986365	2997619
					chr9	78505560	78505710		chr12	30848601	30848929
					chr1	64058947	64059274		chr12	31451151	31479159
					chr9	95571983	95572133		chr12	32908619	32908887
					chr1	201438119	201438299		chr12	4382902	4383171
					chr2	232573235	232577200		chr12	46633672	46663118
					chr17	7344061	7344875		chr12	46766345	46766645
					chr8	25303738	25315984		chr12	48499656	48501879
					chr1	112270403	112298550		chr12	48499942	48500091
					chr1	145209113	145209273		chr12	49239446	49245957
					chr19	50354232	50354557		chr12	49351102	49351252
					chr6	142468299	142490749		chr12	50794592	50821568
					chr18	18691363	18691812		chr12	51477186	51477454
					chr19	35645625	35655065		chr12	51632508	51634667
					chr1	41157249	41157874		chr12	53298697	53343650
					chr1	184356150	184356420		chr12	53614017	53614197
					chr2	113033388	113057599		chr12	53835433	53837381
					chr22	45809572	45809721		chr12	53845886	53846066
					chr1	183602246	183605076		chr12	54332576	54332815
					chr17	73106047	73106287		chr12	54366910	54367239
					chr6	35310335	35387934		chr12	56194665	56211540
					chr3	52713733	52719866		chr12	56211806	56212870
					chr13	33002195	33002315		chr12	56521986	56522225
					chr22	44319649	44319768		chr12	56546263	56547798
					chr3	9432145	9439178		chr12	56726825	56727837
					chr5	88178924	88179297		chr12	56881958	56882198
					chr11	840304	842529		chr12	56915609	56956266
					chr7	96324111	96339203		chr12	57008958	57024115
					chr16	29823469	29824315		chr12	57081806	57082192
					chr5	93954391	93964841		chr12	57482737	57483037
					chr2	71429666	71454233		chr12	57505016	57505196
					chr3	40351173	40352450		chr12	57816670	57824549
					chr16	103829	105493		chr12	57911217	57914300
					chr9	20622362	20622542		chr12	58005218	58005604
					chr3	52005712	52008138		chr12	58164961	58165914
					chr17	4487276	4495687		chr12	6451046	6451283
					chr2	26467735	26486277		chr12	64615897	64616076
					chrX	134033397	134049374		chr12	66218240	66218990
					chr2	46524541	46524720		chr12	6875483	6879356
					chr19	33792902	33793470		chr12	69633317	69644978
					chr10	16859074	16859453		chr12	7023614	7025074
					chr2	169745981	169746944		chr12	7079680	7079916
					chr5	61601989	61643885		chr12	7079944	7083520
					chr6	37787456	38029407		chr12	72058035	72058304
					chr10	51371131	51371371		chr12	72080147	72080505
					chrX	100871721	100872991		chr12	72233487	72266744
					chr7	99647417	99654694		chr12	7282967	7283146
					chrX	107018838	107019017		chr12	77157854	77199130
					chr9	102584137	102584377		chr12	80328612	80328731
					chr17	48778076	48785270		chr12	8088624	8088892
					chr1	218519403	218519582		chr12	81283093	81331694
					chr8	86376161	86377614		chr12	85285764	85306608
					chr13	47127296	47127535		chr12	8850496	8850736
					chr11	47270449	47281420		chr12	93804937	93836026
					chr4	139936913	139937061		chr12	93960897	93965174
					chr17	655573	655870		chr12	94071147	94072648
					chr1	149858084	149858232		chr12	95461119	95467404
					chr5	157285973	157286183		chr12	95611522	95645815
					chr3	143567163	143567373		chr13	100738374	100741197
					chr11	504899	507283		chr13	103249286	103249525
					chr5	131826345	131826465		chr13	103451399	103451728
					chr19	41256759	41256966		chr13	114138173	114145023
					chr3	11888154	11888393		chr13	20356876	20357176
					chr7	72988746	72993010		chr13	21714653	21715096
					chr18	54305682	54305920		chr13	25077811	25086948
					chr20	61492757	61493026		chr13	26793719	26796242
					chr11	32605313	32605402		chr13	30423741	30424820
					chr9	80850978	80851188		chr13	33002108	33002315
					chr11	118901383	118901616		chr13	33112780	33113022
					chr11	46402510	46404193		chr13	33160564	33225947
					chr13	41706787	41706936		chr13	37574766	37576688
					chr1	202317830	202318040		chr13	40229764	40233517
					chr13	103249286	103249525		chr13	41341069	41345347
					chr4	95373008	95376529		chr13	41635423	41636807
					chr17	58179923	58180191		chr13	41706787	41706936
					chr1	156023437	156023616		chr13	41885341	41885637
					chr16	72993998	73082034		chr13	45563434	45563613
					chr2	37376061	37384190		chr13	47127296	47127595
					chr21	35014706	35091135		chr13	47365493	47371367
					chr6	155054512	155055035		chr13	48807274	48807600
					chr6	19837601	19837780		chr13	49822047	49822227
					chr19	19174800	19206934		chr13	50069746	50070189
					chr4	110736666	110737456		chr13	50306905	50366938
					chr21	27102091	27117533		chr13	50656305	50678930
					chr22	39916564	39917467		chr13	67801914	67804468
					chr6	42847354	42851300		chr13	72440971	72441330
					chrX	39956599	39956719		chr13	73355906	73356266
					chr4	17974486	18023468		chr13	73633050	73633349
					chr1	226186976	226187066		chr13	77595859	77601331
					chr16	30087297	30093852		chr13	77901057	77901177
					chr11	68451943	68452397		chr13	93879061	93879420
					chr15	74218799	74218978		chr13	96296810	96296960
					chr8	9413445	9413595		chr14	100705102	100705460
					chr9	137218309	137293550		chr14	102228135	102229299
					chr3	169890474	169899537		chr14	102783803	102783982
					chr12	7282967	7283146		chr14	104095525	104095645
					chr15	55611133	55611548		chr14	20876188	20881579
					chr12	112036971	112037420		chr14	21152604	21167567
					chrX	118108577	118108786		chr14	21561817	21572863
					chr12	14927270	14927569		chr14	21943073	21945132
					chr19	51014945	51015006		chr14	21993738	22005173
					chr17	46125776	46128189		chr14	23380552	23388396
					chr15	55677881	55727180		chr14	23397824	23398794
					chr1	14068639	14105174		chr14	23445954	23446223
					chr6	116600802	116601220		chr14	23468325	23479410
					chr20	47770565	47835832		chr14	23503935	23504294
					chr6	127664514	127664724		chr14	23538790	23548029
					chr9	131084702	131085029		chr14	23564683	23567078
					chr10	31607831	31784716		chr14	23652571	23652869
					chr15	42566366	42566696		chr14	23775971	23777032
					chr2	239756673	239756879		chr14	24410225	24423406
					chr17	8198511	8198661		chr14	24680781	24682830
					chr7	25163609	25164980		chr14	24687343	24701591
					chr12	2113491	2113701		chr14	24701628	24701897
					chr5	139661055	139682689		chr14	24768802	24769039
					chr20	57226309	57227176		chr14	24899141	24900102
					chr14	79745682	79746222		chr14	31494706	31535402
					chr1	186648519	186649559		chr14	31495308	31495607
					chr11	19138692	19167774		chr14	32545488	32545905
					chr5	172662018	172662315		chr14	34904409	34931468
					chr3	184016916	184017695		chr14	35182584	35184029
					chr11	111749397	111753153		chr14	35343809	35344704
					chr11	85339617	85346736		chr14	35579760	35591749
					chr11	71158683	71159477		chr14	36295597	36295835
					chr1	179851207	179851653		chr14	39644387	39645310
					chr19	39138256	39191684		chr14	39901225	39901435
					chr11	110118464	110167437		chr14	45599915	45603732
					chr3	129158998	129170773		chr14	50085406	50087403
					chr11	111895748	111896197		chr14	51000069	51054599
					chr1	236305832	236305980		chr14	51134772	51135071
					chr7	104654637	104654817		chr14	52327380	52417477
					chr17	57784915	57814877		chr14	53417262	53417815
					chr1	70820493	70820703		chr14	55480268	55493819
					chr7	121023032	121036422		chr14	57735606	57746920
					chr8	67579787	67592045		chr14	58765222	58766529
					chr2	69240276	69240665		chr14	58875622	58893960
					chr6	45332964	45345788		chr14	61116036	61116155
					chr5	137854530	137878989		chr14	62162119	62162447
					chr1	161087862	161088931		chr14	65569055	65569262
					chr3	100120067	100120366		chr14	67819748	67826631
					chr2	148602086	148653952		chr14	69392385	69446083
					chr10	112064528	112064707		chr14	69619585	69619914
					chr16	2933196	2945318		chr14	73393040	73406597
					chr19	8373063	8373240		chr14	74111638	74128716
					chr14	66974661	66975170		chr14	74486059	74489739
					chr10	22610139	22610467		chr14	75179850	75182668
					chr3	46966949	47023500		chr14	75422139	75422437
					chr14	75422139	75422378		chr14	75593454	75593783
					chr5	137673523	137677028		chr14	75745481	75745691
					chr12	7023614	7025074		chr14	76448065	76448365
					chr4	121993284	121993673		chr14	76618228	76621339
					chr2	148778580	148936346		chr14	77564578	77572143
					chr11	126138935	126142910		chr14	78174414	78177217
					chr21	38612877	38639833		chr14	79745682	79746252
					chr14	102228135	102285349		chr14	82000055	82000205
					chr19	1241749	1242476		chr14	90722894	90729707
					chr17	35687349	35766902		chr14	96968713	96968923
					chr1	109633363	109635548		chr14	99947739	99959125
					chr5	74807274	74807776		chr15	22833395	22833665
					chr1	70820267	70820417		chr15	22892260	22929714
					chr2	68479413	68479651		chr15	23114253	23115254
					chr17	38219068	38230525		chr15	29967139	29967349
					chr9	125946479	126030855		chr15	34634065	34635362
					chr15	56999474	57025896		chr15	34846092	34875771
					chrX	139014726	139015176		chr15	37391741	37393500
					chr18	48723753	48724051		chr15	38746328	38756336
					chr12	122018710	122018920		chr15	40400520	40401085
					chr15	41624643	41624819		chr15	41576188	41578219
					chrX	70503042	70503221		chr15	41624643	41624819
					chrX	123094410	123156469		chr15	41694509	41694658
					chr22	19419099	19419219		chr15	41952610	41961242
					chr15	34846122	34875771		chr15	42566366	42566696
					chr3	52183978	52188498		chr15	43378346	43398286
					chr17	65373397	65373666		chr15	43885441	43886426
					chrX	48769146	48769235		chr15	44038590	44038800
					chr14	36295597	36295835		chr15	44084426	44093767
					chr14	58875648	58896127		chr15	44084574	44084725
					chr5	92899166	92917026		chr15	44168261	44168618
					chr1	170024550	170043879		chr15	44829266	44846864
					chr20	32951041	33000337		chr15	45315302	45335504
					chr19	6421678	6424822		chr15	50474393	50474662
					chr1	119683019	119693266		chr15	52849303	52861613
					chr3	196669316	196669405		chr15	55611133	55611608
					chr5	159841475	159846168		chr15	55677881	55727180
					chr19	40030542	40030838		chr15	56999296	57025896
					chr8	82192718	82195730		chr15	57210833	57211043
					chr4	123838855	123844159		chr15	58350219	58358121
					chr9	99212437	99212587		chr15	60770216	60771359
					chr6	35454436	35464861		chr15	60970866	61521502
					chr19	1863356	1863564		chr15	63334838	63336280
					chr3	8543493	8590256		chr15	63481728	63537004
					chr8	356868	363173		chr15	64983773	64995480
					chr12	54332576	54332815		chr15	65116444	65117867
					chr19	11039392	11039805		chr15	65134082	65147153
					chr5	176943380	176944327		chr15	65425877	65426174
					chr3	10290177	10290356		chr15	65903743	65904071
					chr5	176981406	176981586		chr15	65947009	65947374
					chr17	26698683	26699012		chr15	66161797	66169742
					chr17	2496923	2497162		chr15	66679211	66679449
					chr19	1248552	1250109		chr15	66797421	66807878
					chr9	133569147	133570934		chr15	70991951	70994407
					chrX	84498997	84501008		chr15	74218799	74219008
					chr6	105404923	105406000		chr15	74287014	74290345
					chr10	114710009	114710369		chr15	75660535	75660968
					chr3	48488114	48491531		chr15	77578795	77712446
					chr14	75179850	75182692		chr15	79165123	79178565
					chr1	19923471	19981580		chr15	80351939	80412694
					chr12	46766345	46766645		chr15	83419316	83423407
					chr16	4401313	4401400		chr15	89453139	89456700
					chr10	18948264	18948384		chr15	89787194	89801940
					chr13	77901057	77901177		chr15	89877058	89878026
					chr17	19281332	19284047		chr15	91477850	91479182
					chrX	131157245	131197506		chr15	99191768	99192398
					chrX	47500802	47510003		chr16	1004613	1031598
					chr2	85829101	85829822		chr16	103829	105464
					chr12	66218240	66218954		chr16	10641432	10674573
					chr2	242088988	242097964		chr16	12009496	12009825
					chr14	32030591	32031291		chr16	12070591	12096886
					chr19	42724768	42728637		chr16	14165170	14234464
					chr17	74733583	74734488		chr16	15068820	15092227
					chr11	62369691	62370081		chr16	15733027	15737023
					chr17	45973546	46018770		chr16	188220	188697
					chr8	145638927	145639229		chr16	19535179	19539196
					chr2	27603088	27603611		chr16	19566916	19580763
					chr19	891133	893218		chr16	20911530	20911680
					chr16	57513590	57520385		chr16	20911691	20935359
					chrX	14038593	14048035		chr16	2314268	2317338
					chr7	96653847	96654143		chr16	23568892	23569432
					chr9	135906062	135906510		chr16	25114750	25122876
					chr1	226250408	226252102		chr16	2563727	2569230
					chr17	73282784	73285530		chr16	2722458	2723440
					chr14	21944696	21945132		chr16	28503045	28503564
					chr5	176923423	176924606		chr16	28549468	28550495
					chr1	207494817	207494996		chr16	28620094	28621365
					chr2	27255774	27256973		chr16	28834369	28834579
					chr1	174968571	174973914		chr16	29817417	29818479
					chr2	65357107	65357376		chr16	29823469	29824555
					chr19	5790214	5791249		chr16	29874311	29874609
					chr6	143999102	143999311		chr16	29910406	29910585
					chr17	17810814	17875784		chr16	29985188	29985368
					chr3	3216898	3221401		chr16	30007530	30007894
					chr6	86351114	86353043		chr16	30087297	30087757
					chr11	10879764	10886863		chr16	30134394	30134630
					chr1	222885895	222886134		chr16	30389955	30390759
					chr14	23502845	23504429		chr16	30418853	30428907
					chr19	48665535	48673860		chr16	30456969	30457296
					chr2	161350108	161350318		chr16	30709228	30709810
					chr5	126853301	126860351		chr16	30773090	30773565
					chr1	151043084	151062953		chr16	3109131	3109371
					chr7	74489478	74489717		chr16	3658475	3661607
					chrX	100306865	100307105		chr16	446755	446991
					chr19	53594963	53606687		chr16	4524704	4557715
					chr16	30134392	30134630		chr16	4852436	4852951
					chr19	39440965	39466453		chr16	53726229	53737850
					chr11	113745278	113745369		chr16	56485392	56492477
					chr14	77920442	77923983		chr16	56642445	56643212
					chr1	57044870	57045257		chr16	57513571	57513779
					chr10	74927877	74928116		chr16	58426298	58438644
					chr1	10820817	10856733		chr16	58534047	58537725
					chr1	224371059	224377308		chr16	66638567	66638806
					chr10	12391542	12391692		chr16	67190465	67193812
					chr7	115850547	115874645		chr16	67709955	67753273
					chr16	74640892	74641042		chr16	69166499	69170606
					chr10	121410882	121411210		chr16	69599869	69600049
					chr2	111878491	111881395		chr16	70076317	70099851
					chr9	139378061	139378276		chr16	72042643	72046117
					chr10	45474091	45474330		chr16	72127645	72130300
					chr1	160232108	160232318		chr16	74999696	75019044
					chr12	57704237	57824698		chr16	75032915	75033393
					chr1	53684570	53686311		chr16	77224816	77228567
					chr11	74656121	74660232		chr16	81348571	81348750
					chr1	63789199	63789346		chr16	85646796	85682218
					chrX	14891527	14910882		chr16	87425860	87435838
					chr16	12070591	12121222		chr16	87799419	87799598
					chr5	139027907	139028057		chr16	8953090	8962869
					chr19	5719910	5720269		chr17	13972778	13977720
					chr17	42785976	42800284		chr17	15902754	15903322
					chr17	34842471	34849824		chr17	16120509	16120686
					chrX	85236798	85302569		chr17	17740085	17740325
					chr12	56915609	56956266		chr17	17810814	17875784
					chr2	99790445	99797524		chr17	18314682	18315904
					chr7	105516294	105517001		chr17	18684456	18700947
					chr17	45249430	45266705		chr17	19281326	19281506
					chr2	211342406	211421538		chr17	19552064	19552213
					chr1	26758773	26759497		chr17	2496923	2541463
					chr3	52719966	52721334		chr17	26698683	26698982
					chr7	134576151	134613560		chr17	27053801	27053949
					chr15	22833425	22833665		chr17	27591126	27621166
					chr7	95906612	95951459		chr17	28257007	28257246
					chr19	45579551	45579816		chr17	28443825	28505154
					chr5	175875356	175913380		chr17	29421945	29422095
					chr10	13628939	13639513		chr17	33914282	33925322
					chr12	77157854	77199130		chr17	34171483	34171965
					chr4	15480420	15482359		chr17	34842471	34851168
					chr10	119806066	119806395		chr17	35687333	35766902
					chr11	33792302	33796071		chr17	36413020	36413256
					chr13	49822047	49822227		chr17	36896689	36904558
					chr5	96139492	96149848		chr17	37844337	37844963
					chr5	132299025	132299354		chr17	38219068	38230555
					chr2	74375138	74375961		chr17	38296507	38296835
					chr15	43886180	43886426		chr17	38375574	38412711
					chr11	13299304	13331547		chr17	39845127	39845304
					chr10	98346539	98346809		chr17	40273143	40273382
					chrX	38663340	38663966		chr17	4046462	4053307
					chr9	35829222	35834495		chr17	40879756	40897114
					chr1	181003073	181018320		chr17	41322488	41331415
					chr1	151299772	151300191		chr17	42015629	42016031
					chr15	65116444	65117867		chr17	42785976	42800284
					chr11	66109643	66112582		chr17	42964094	42976993
					chr12	48499655	48501938		chr17	43138667	43159089
					chr16	56642445	56643324		chr17	43213014	43213252
					chr4	6784459	6826011		chr17	4487276	4495717
					chr3	160102371	160119787		chr17	45258928	45266705
					chr12	24430244	24715524		chr17	45608444	45608803
					chr1	205744143	205744610		chr17	45727204	45727503
					chr18	47807784	47807995		chr17	45908993	45909289
					chr4	128878703	128887139		chr17	45973546	45993630
					chr19	39384167	39390383		chr17	45976255	46018770
					chr7	91874349	91875414		chr17	46620908	46622393
					chr16	74999696	75019044		chr17	46700288	46703835
					chr2	60983365	60983604		chr17	47074774	47075013
					chr1	92763000	92764566		chr17	47865981	47869256
					chr11	101981192	101981552		chr17	48207036	48207246
					chr5	95297356	95297775		chr17	48784970	48785270
					chr10	75113435	75118617		chr17	53045847	53046146
					chr12	57911459	57914300		chr17	5322789	5323059
					chr8	124553313	124553493		chr17	5389694	5391691
					chr4	141264824	141302193		chr17	57189492	57232800
					chr15	52849311	52861613		chr17	57232860	57262484
					chr7	149318630	149321881		chr17	57774725	57784959
					chr15	66161797	66169802		chr17	57784856	57814877
					chr4	110618906	110624629		chr17	57970407	57990045
					chr4	15005374	15005616		chr17	58179923	58180280
					chr9	135750514	135759390		chr17	58469257	58469586
					chr19	38746873	38747231		chr17	58677544	58677872
					chr12	53614047	53614197		chr17	60003892	60005153
					chr19	8274217	8275636		chr17	61627796	61628155
					chr2	44573435	44589001		chr17	617946	618096
					chr16	2314251	2318413		chr17	62502270	62503156
					chrX	107019038	107019218		chr17	62658266	62658386
					chr19	49371525	49371884		chr17	65373397	65373696
					chr1	12040268	12049335		chr17	655573	655870
					chr19	16296212	16301945		chr17	66508041	66508281
					chr12	106533063	106533362		chr17	6939394	6939601
					chr7	27196148	27196296		chr17	71282446	71308143
					chr11	116968921	116969131		chr17	7140790	7142825
					chr1	100598706	100602481		chr17	73106047	73106287
					chr2	72968543	73053171		chr17	73264210	73267311
					chr2	32853087	32855654		chr17	73282784	73285530
					chr19	53352407	53360902		chr17	7344061	7345099
					chr4	66535913	66536267		chr17	73452664	73467982
					chr17	57970407	57990045		chr17	73780920	73805964
					chrX	106411003	106449670		chr17	74668010	74668398
					chr8	27622730	27630170		chr17	74722912	74729069
					chr6	43027332	43029165		chr17	75277492	75398287
					chr19	45754546	45754666		chr17	7591667	7592143
					chr13	33112780	33113022		chr17	76921232	76921472
					chr14	58765222	58766559		chr17	77071019	77073538
					chr10	11653458	11653728		chr17	7760405	7788706
					chr14	76448095	76448365		chr17	7761045	7762977
					chr16	53726259	53737850		chr17	7788123	7794005
					chr6	112194475	112194655		chr17	78010431	78013906
					chr2	174820952	174830160		chr17	78120773	78120982
					chr17	41322488	41332827		chr17	79211217	79212891
					chr22	35777060	35779179		chr17	79827704	79829282
					chr3	79068430	79068609		chr17	79875778	79876058
					chr9	123955668	123964275		chr17	80054288	80056106
					chr1	68697987	68698284		chr17	80223637	80231626
					chr17	33914282	33925322		chr17	8065606	8066293
					chr12	115121132	115121969		chr17	8076966	8077481
					chr8	145159335	145159453		chr17	8191845	8192298
					chr4	140222621	140222891		chr17	8198481	8198661
					chr6	42858409	42858554		chr18	11851389	11852199
					chr2	219524143	219524355		chr18	158483	163375
					chr6	26383324	26384119		chr18	18691333	18691812
					chrX	118986752	118986991		chr18	21718920	21739943
					chr7	114562209	114562686		chr18	24127814	24128500
					chr17	79875808	79876058		chr18	24128895	24129102
					chr11	107431551	107436461		chr18	28681551	28683153
					chr4	89978197	89978346		chr18	28681946	28682395
					chr3	69126972	69129524		chr18	29522882	29523091
					chr17	13972778	13977750		chr18	32073254	32259446
					chr19	52800422	52819120		chr18	3247480	3247570
					chr16	4852537	4852774		chr18	33077691	33077955
					chr16	30064441	30075095		chr18	44676771	44676891
					chr6	26597171	26597409		chr18	47807754	47808144
					chrX	153665259	153666870		chr18	48723723	48724051
					chr14	90724493	90729737		chr18	55102917	55103636
					chr19	49219975	49220159		chr18	74155088	74207146
					chr17	61627796	61655833		chr18	9475530	9513068
					chr1	89149857	89225989		chr19	10763543	10764548
					chr8	48650131	48650280		chr19	11039412	11039805
					chr19	49222231	49222976		chr19	1236058	1237990
					chr20	34638524	34638822		chr19	1241749	1241983
					chr15	64983773	64995480		chr19	1248552	1250139
					chr12	56521986	56522225		chr19	12848273	12848452
					chrX	11129406	11130179		chr19	14063286	14065160
					chr16	58534047	58537670		chr19	1407568	1417504
					chr7	106809406	106820437		chr19	14116984	14117134
					chr1	35734568	35761529		chr19	14228351	14228559
					chrX	130964431	130964671		chr19	14627655	14629371
					chr11	94800220	94800371		chr19	14640355	14674031
					chr1	179851862	179853845		chr19	16296212	16302504
					chr9	140063630	140063924		chr19	17337013	17337900
					chr19	58920041	58920280		chr19	17420337	17430599
					chr11	82868197	82868436		chr19	17941373	17942491
					chr17	36896689	36904558		chr19	18043824	18053500
					chr12	24103816	24103936		chr19	1811794	1812275
					chrX	48455866	48456418		chr19	18284590	18285861
					chr11	77184748	77185108		chr19	18699553	18700246
					chr7	72936165	72936615		chr19	19427303	19431321
					chr20	43264903	43280399		chr19	19496612	19576292
					chr12	93322927	93323107		chr19	19649074	19650489
					chrX	118370208	118370328		chr19	28283985	28284848
					chr6	83073475	83074457		chr19	30097170	30102833
					chr17	29421945	29422095		chr19	33571994	33579129
					chr10	69583130	69597937		chr19	33792872	33793470
					chr7	45039435	45103531		chr19	35645625	35649297
					chr1	11866213	11867234		chr19	35739559	35741251
					chr10	69644427	69644786		chr19	36119918	36120154
					chr6	108279183	108279482		chr19	36249044	36250718
					chr10	52499686	52502720		chr19	37177685	37178351
					chr16	10641432	10674573		chr19	37178514	37203377
					chr20	30193086	30193233		chr19	37314682	37341169
					chr19	4454019	4457791		chr19	39138256	39191277
					chr9	125703288	125719385		chr19	39384167	39390404
					chr7	27213656	27213955		chr19	39440965	39466453
					chr22	20103934	20109887		chr19	39936186	39944131
					chr6	71377474	71377683		chr19	40023240	40023507
					chr12	104850692	104850902		chr19	40030483	40030838
					chr17	38083760	38083909		chr19	41256189	41256458
					chr7	127292132	127292401		chr19	41256759	41256966
					chr11	33163487	33183037		chr19	41816385	41816685
					chr8	30242164	30242493		chr19	42724423	42728630
					chr10	103892751	103897648		chr19	44100544	44103641
					chr6	42018251	42019200		chr19	44258919	44259188
					chr19	49458117	49459555		chr19	4454019	4457791
					chr14	24687343	24701591		chr19	45579551	45579846
					chr20	33104247	33122456		chr19	46191664	46195574
					chr19	41816385	41816745		chr19	46216577	46236340
					chr2	220435998	220436268		chr19	46357729	46366548
					chr20	34246866	34252878		chr19	46498719	46506401
					chr17	45600413	45608893		chr19	47220085	47220384
					chr16	2563727	2569289		chr19	47249303	47251905
					chr6	79577261	79577411		chr19	47291004	47291842
					chr1	149885555	149889345		chr19	47634080	47646784
					chr20	3776386	3778349		chr19	48665565	48673860
					chr9	35725686	35732794		chr19	48745854	48759203
					chr1	84944920	84945159		chr19	48894601	48894810
					chr7	128431464	128434420		chr19	49004742	49005821
					chr14	53417262	53417815		chr19	49141318	49141591
					chr3	33481720	33481870		chr19	49148974	49149569
					chr3	31574441	31574620		chr19	49219158	49220184
					chrX	71792504	71792953		chr19	49222231	49222976
					chr1	151138498	151139004		chr19	49371465	49371884
					chr7	148544314	148581441		chr19	49496371	49496610
					chr9	134378289	134381826		chr19	49588397	49589671
					chr7	94285311	94285521		chr19	50063263	50083829
					chr3	14444076	14444283		chr19	50376472	50381613
					chr10	95462149	95462329		chr19	50376478	50380047
					chr1	212781970	212782269		chr19	50432400	50436173
					chr12	57482766	57483037		chr19	50879680	50880002
					chr19	7566107	7569008		chr19	51161367	51162479
					chr1	186798062	186823491		chr19	52403447	52408305
					chr4	2819912	2820002		chr19	52550266	52552138
					chr3	61547243	61547542		chr19	52633809	52643191
					chr16	58163179	58163329		chr19	52800422	52819150
					chr10	102747293	102749532		chr19	53231988	53238307
					chr2	198364900	198365953		chr19	53345249	53360902
					chr5	68616138	68628620		chr19	53606537	53606687
					chr13	73355906	73356266		chr19	53935227	53950492
					chr7	35840626	35903265		chr19	54619089	54621801
					chr14	39644387	39645310		chr19	56109172	56110893
					chr3	51422668	51423701		chr19	571277	571486
					chr8	145133522	145133760		chr19	5719940	5720269
					chr22	21355659	21356478		chr19	5790214	5791249
					chr1	173684080	173702889		chr19	58816740	58823541
					chr19	50380889	50380951		chr19	58826375	58838614
					chr3	14987637	15045420		chr19	58920016	58920285
					chr22	39101867	39104952		chr19	59069746	59070343
					chr20	5100438	5107268		chr19	59082691	59084942
					chr17	27591186	27621166		chr19	5941702	5978320
					chr11	27494053	27494322		chr19	6424464	6424822
					chr1	153598886	153604553		chr19	7566047	7569038
					chr1	26798902	26801078		chr19	7600589	7600768
					chr14	51000069	51027012		chr19	797392	804054
					chr2	74709669	74717179		chr19	8370040	8373240
					chr5	34915820	34918523		chr19	8381507	8386297
					chr4	156587952	156618178		chr19	8509712	8520395
					chr14	21561812	21572833		chr19	891133	893218
					chr7	148936742	148947337		chr2	10091792	10095061
					chr14	24701628	24702700		chr2	100938535	100939195
					chrX	30907242	30907511		chr2	10830136	10830583
					chrX	139791924	139854280		chr2	109065607	109068908
					chr12	85285764	85306608		chr2	111431730	111435684
					chr7	8008853	8009033		chr2	111878491	111881365
					chr1	17338287	17338467		chr2	112812800	112813099
					chr3	193853931	193854199		chr2	113033178	113057569
					chr8	69242905	69243178		chr2	113510020	113522254
					chr11	124972199	124981659		chr2	114383210	114384715
					chr7	155531088	155532518		chr2	120078750	120124404
					chr17	8076969	8077217		chr2	122363621	122407052
					chr7	75677085	75677321		chr2	128051204	128051752
					chr5	179921399	179922432		chr2	128528574	128568761
					chr12	28343342	28343570		chr2	136289025	136360191
					chr9	131036168	131038268		chr2	139259350	139259649
					chr19	17441773	17444321		chr2	142888312	142888701
					chr1	151958658	151966626		chr2	144969089	145090606
					chr12	111804031	111806925		chr2	148602086	148653952
					chr21	27011683	27011923		chr2	148779023	148779173
					chr1	8877489	8877699		chr2	151343908	151344209
					chr14	104095525	104095675		chr2	161350078	161350318
					chr17	7835061	7835317		chr2	162016939	162060001
					chr5	36606636	36608559		chr2	165698468	165698678
					chr3	196664431	196668983		chr2	169312759	169312969
					chr6	111804070	111919145		chr2	169745981	169746944
					chr19	50432228	50434154		chr2	172016990	172017410
					chr1	161071942	161072144		chr2	172195954	172289687
					chr15	80351969	80412694		chr2	172543919	172549298
					chr3	171177964	171178197		chr2	172967119	172967478
					chr20	43595111	43601995		chr2	174828510	174830250
					chr12	59314139	59314319		chr2	178098926	178129651
					chr6	26158349	26158610		chr2	178203337	178257419
					chr17	48207066	48207246		chr2	179343086	179343355
					chr19	18043824	18053500		chr2	188418932	188419232
					chr2	27592335	27593324		chr2	191745547	191745936
					chr11	67957526	67981180		chr2	197298164	197457288
					chr12	2921847	2927103		chr2	197458236	197458416
					chr3	129118134	129118282		chr2	198364990	198365923
					chr12	122240548	122240852		chr2	198570028	198570298
					chr8	77593515	77593785		chr2	200813119	200820459
					chr1	155224975	155225274		chr2	201752344	201753849
					chr1	44435653	44435863		chr2	202047783	202050533
					chr4	146859722	146860112		chr2	203241050	203242068
					chr1	10535003	10659342		chr2	20424718	20425194
					chr14	23652571	23652869		chr2	204360061	204400059
					chrX	71401526	71482566		chr2	20550685	20550745
					chr17	73264229	73267311		chr2	20551949	20552099
					chr6	41491900	41516273		chr2	207024318	207024588
					chr6	16129317	16129526		chr2	211342406	211421538
					chr9	19102760	19102940		chr2	219264568	219264778
					chr9	136234301	136244820		chr2	219524143	219524355
					chr2	231729461	231729820		chr2	219524379	219526246
					chr9	67334140	67340165		chr2	220435998	220436268
					chr1	46126772	46152272		chr2	223163505	223163715
					chr11	118889179	118889626		chr2	225449755	225450114
					chr2	112812800	112813099		chr2	230933326	230933715
					chr12	46633646	46663028		chr2	231577557	231577796
					chr17	7760882	7761996		chr2	232573235	232577171
					chr12	6450984	6451283		chr2	232644116	232646037
					chr4	170190339	170192249		chr2	233415297	233429013
					chr2	54013866	54013985		chr2	239756673	239757143
					chr12	7079944	7083520		chr2	242088988	242097964
					chr16	446755	446991		chr2	242254632	242255022
					chr2	178098920	178129621		chr2	24272571	24283742
					chr17	8065576	8066293		chr2	25536911	25565459
					chr3	23851934	23852954		chr2	26101115	26101385
					chr7	108205437	108210212		chr2	26205174	26205443
					chr1	205719163	205719372		chr2	26467675	26486248
					chr12	28343133	28343312		chr2	27255774	27256014
					chr5	32585605	32591739		chr2	27430536	27435175
					chr14	70855245	70883807		chr2	27566226	27579901
					chr16	85646796	85682218		chr2	27592356	27593324
					chr9	37800783	37801022		chr2	27603341	27603611
					chr14	23378790	23388396		chr2	30369750	30381498
					chr7	96635379	96637020		chr2	38570559	38605636
					chr6	130031191	130031370		chr2	43452846	43453745
					chr5	137801181	137801360		chr2	44573435	44589001
					chr16	28550140	28550495		chr2	46524541	46524690
					chr5	172755223	172756506		chr2	47389674	47404075
					chr7	26904004	26904332		chr2	53992615	54014146
					chr5	134724776	134735577		chr2	55277106	55277734
					chr12	108954656	108955045		chr2	55646787	55647057
					chr3	152880001	152880360		chr2	60983365	60983604
					chr7	23053561	23053770		chr2	64068098	64068366
					chr1	59158563	59165747		chr2	65215579	65231113
					chr5	175843300	175843570		chr2	65357107	65357376
					chrX	53449805	53450322		chr2	66618233	66618711
					chr8	47526773	47529265		chr2	68479472	68479651
					chr7	150945631	150945749		chr2	69240276	69240665
					chr7	39663152	39663421		chr2	69650833	69664701
					chr8	103876218	103876428		chr2	70121075	70123665
					chr12	10875654	10875953		chr2	70409957	70418203
					chr12	93960897	93965174		chr2	71295408	71298844
					chr9	130635108	130641900		chr2	71429666	71454233
					chr12	57505016	57505196		chr2	73052931	73053171
					chr11	31832398	31839509		chr2	73612886	73635765
					chr18	59992520	60015440		chr2	74375108	74376121
					chr1	27216573	27216869		chr2	74682150	74682649
					chr18	158483	163375		chr2	74685527	74685765
					chrX	16804555	16846298		chr2	74709639	74710357
					chr17	80054258	80056106		chr2	74710200	74717179
					chr2	191745547	191745816		chr2	75061129	75061518
					chr20	45938802	45985544		chr2	75185770	75185945
					chr16	75682414	75682563		chr2	85804614	85806241
					chr8	11653082	11683614		chr2	85829101	85829822
					chr4	83802056	83821743		chr2	86333305	86335483
					chr21	45194162	45196256		chr2	9770511	9771184
					chr9	16727958	16870786		chr2	99790445	99797524
					chr11	63580876	63581056		chr2	99953834	99980789
					chr11	125495805	125499320		chr20	17640770	17662928
					chr3	47552709	47555199		chr20	25228706	25228886
					chr15	37393200	37393500		chr20	25388319	25394483
					chr16	19535179	19539196		chr20	2820931	2821348
					chrX	70586089	70587393		chr20	30193086	30193233
					chr17	45908993	45909289		chr20	30946147	30946592
					chr20	4781662	4804291		chr20	32399110	32399409
					chr8	95907996	95970243		chr20	32693284	32700162
					chr14	75593633	75593783		chr20	32951041	32981674
					chr5	87564699	87732173		chr20	33104189	33122569
					chr17	77071019	77073538		chr20	34252700	34252878
					chr1	112162405	112170150		chr20	34542075	34542804
					chr19	19649074	19650489		chr20	34637778	34638882
					chr12	118810480	118810750		chr20	37063692	37064020
					chr8	126104065	126114602		chr20	3776892	3777075
					chr9	131038455	131048235		chr20	42835550	42839546
					chr10	99379412	99393913		chr20	43264873	43280399
					chr19	571426	580677		chr20	43514240	43530212
					chr16	70076317	70099851		chr20	43595111	43607108
					chr1	15736391	15736600		chr20	44486220	44505612
					chr12	51632508	51636128		chr20	44698864	44718580
					chr4	103997690	103997930		chr20	45938807	45985574
					chr15	45315302	45335504		chr20	47790761	47835832
					chr6	5002456	5072894		chr20	4781662	4804291
					chr11	119252488	119265767		chr20	48700683	48744649
					chr2	86333305	86335512		chr20	49126858	49127097
					chr11	107729765	107729914		chr20	5100448	5107268
					chr1	156060352	156084761		chr20	52824562	52831928
					chr8	37963011	37963919		chr20	54967427	54970679
					chr13	40229764	40233517		chr20	57226309	57227146
					chr20	44485873	44486048		chr20	61436152	61438926
					chr22	21922019	21922197		chr20	61492846	61493115
					chr12	107349560	107365226		chr20	62204420	62205592
					chrX	3631465	3631675		chr20	62275588	62284933
					chr13	73633050	73633319		chr20	62680740	62680979
					chr12	31451151	31479159		chr21	19168963	19191703
					chr7	29186163	29186476		chr21	27011624	27012043
					chr14	31494795	31535402		chr21	27107258	27117533
					chr12	51477198	51477454		chr21	30255379	30257695
					chr9	134955124	134955274		chr21	30359179	30365280
					chr3	50273589	50273858		chr21	33104161	33104431
					chr15	57210833	57211043		chr21	34915344	34922263
					chr2	233415297	233429043		chr21	35014706	35091118
					chr19	59082790	59084996		chr21	35303426	35341756
					chr1	65532449	65533429		chr21	36260777	36260987
					chr22	19918565	19948803		chr21	37431145	37432662
					chr7	5568903	5570340		chr21	38612877	38639833
					chr14	57735467	57735617		chr21	40752258	40763705
					chr16	12009496	12009765		chr21	44073862	44153512
					chr15	65903743	65904011		chr21	45194548	45196256
					chr1	23857563	23857712		chr21	46197301	46221751
					chr4	39699694	39747379		chr21	47744036	47746460
					chr2	71295438	71297968		chr22	18102273	18111588
					chr12	3000033	3029934		chr22	19419425	19422296
					chr6	86303544	86303814		chr22	19918585	19929515
					chr8	124780679	124780889		chr22	20104947	20106624
					chr6	138820489	138820579		chr22	21355659	21356404
					chr6	42713589	42713884		chr22	21903915	21975993
					chr12	72058065	72058274		chr22	29664057	29669749
					chr7	24612965	24659692		chr22	30752624	30752863
					chr10	75757872	75758082		chr22	31742039	31742249
					chr17	47074954	47075193		chr22	31884686	31885874
					chr22	18222202	18257261		chr22	32021874	32058313
					chr19	36119918	36120422		chr22	32340479	32340748
					chr10	61469379	61469649		chr22	33402759	33454377
					chr10	119301741	119302100		chr22	35777060	35779179
					chr5	167995908	168006344		chr22	36236367	36236517
					chr16	20911721	20931445		chr22	36902294	36903148
					chr11	61595505	61595895		chr22	37171968	37172177
					chr17	4901243	4901423		chr22	38244338	38245325
					chr10	75239257	75255782		chr22	39101867	39104892
					chr2	188418934	188419232		chr22	39410265	39411660
					chr16	8953085	8962869		chr22	39916564	39916713
					chr15	34634214	34635273		chr22	40573929	40642073
					chr19	48894571	48894810		chr22	41957014	41967911
					chr11	65686728	65687502		chr22	42665759	42669922
					chr14	24422927	24424271		chr22	45809572	45809811
					chr2	24272571	24283742		chr22	51066391	51066601
					chr4	89513574	89526946		chr3	100119735	100120242
					chr1	155051348	155051526		chr3	10028337	10052784
					chr11	65767930	65769637		chr3	10028577	10044412
					chr7	112757603	112758637		chr3	101292938	101311497
					chr5	162930189	162939034		chr3	101395274	101396471
					chr4	103747679	103790050		chr3	101395749	101395988
					chr19	53935227	53950462		chr3	10290177	10290356
					chr2	172967119	172967478		chr3	105085557	105086156
					chr1	87380335	87380574		chr3	112280630	112280810
					chr13	47361167	47371367		chr3	112930312	112930732
					chr21	44073862	44153512		chr3	113464877	113465146
					chr6	15660698	15663289		chr3	11685211	11685451
					chr10	104221170	104228717		chr3	11888184	11888393
					chr2	47389662	47404075		chr3	119217368	119217574
					chr21	34861351	34864030		chr3	119812664	119813264
					chr10	120514219	120514608		chr3	120449544	120461497
					chr8	101960967	101965221		chr3	12045834	12046073
					chrX	49091927	49092105		chr3	122785856	122808056
					chr16	30194909	30196541		chr3	123303763	123304032
					chr8	30013813	30034657		chr3	125032240	125094198
					chr9	131669965	131670174		chr3	127872069	127872308
					chr10	99473465	99473675		chr3	128997684	128998638
					chr1	150599958	150602098		chr3	129034884	129035120
					chr14	39901225	39901435		chr3	129115910	129117955
					chr12	49351102	49351252		chr3	129118134	129118282
					chr19	50016466	50016525		chr3	129158939	129170801
					chr8	121137347	121160052		chr3	130465426	130465696
					chr3	133380830	133407166		chr3	133380830	133407166
					chr11	113185251	113194129		chr3	133614392	133614691
					chr20	52824562	52831928		chr3	134197517	134204865
					chr1	152006191	152009511		chr3	134514099	134514399
					chr5	34929664	34933926		chr3	138066490	138067150
					chr11	64684543	64684722		chr3	143567133	143567373
					chr1	150488233	150490270		chr3	14444076	14444290
					chr12	53845916	53849131		chr3	145939861	145968966
					chr2	38604325	38604565		chr3	148847371	148858002
					chr22	40573929	40642073		chr3	14989091	15045390
					chrX	48398037	48398275		chr3	152880001	152880390
					chr4	83294703	83295149		chr3	160102371	160117320
					chr17	43213014	43213223		chr3	160117362	160118673
					chr3	112930312	112930702		chr3	160283107	160283376
					chr16	25114807	25122876		chr3	169381144	169381563
					chr11	12399118	12399298		chr3	169530394	169530574
					chr14	24899141	24900043		chr3	169890489	169899537
					chr1	20208888	20209067		chr3	171177958	171178197
					chr2	157292115	157292235		chr3	171455788	171528284
					chr4	110223649	110223799		chr3	172468475	172472365
					chr14	74486059	74489739		chr3	182683345	182703741
					chr5	140079945	140081644		chr3	183892634	183894804
					chr16	30773209	30773592		chr3	183967075	183967313
					chr1	150039350	150039558		chr3	184016916	184017665
					chr17	79827703	79829282		chr3	184529931	184542491
					chr16	67753094	67753273		chr3	184966276	184971886
					chr19	4328674	4330003		chr3	185009894	185010042
					chr1	205473684	205492332		chr3	191046964	191047203
					chr7	102004266	102004536		chr3	193853931	193854199
					chr2	232645799	232646037		chr3	195997342	196014623
					chr19	1407568	1417534		chr3	196664444	196669464
					chr17	53045819	53046117		chr3	19988572	19992422
					chr21	36260867	36260987		chr3	3216898	3221401
					chr19	48753019	48759756		chr3	37284682	37285012
					chr10	112631553	112641091		chr3	38207026	38207296
					chr19	47634080	47646814		chr3	39093477	39104663
					chr1	213188672	213188851		chr3	39149152	39150582
					chr6	84117576	84140938		chr3	39424815	39425085
					chr2	69650804	69664672		chr3	40351173	40351441
					chr10	102672684	102672983		chr3	44794894	44803173
					chr1	154942642	154946959		chr3	45879504	45956946
					chr13	37574825	37577099		chr3	46966956	47023500
					chr10	97889472	97889682		chr3	47554505	47554835
					chr11	67007506	67007686		chr3	48476291	48481529
					chr1	20812312	20812728		chr3	48488114	48491561
					chr4	156874928	156875048		chr3	48732696	48754711
					chr19	50380226	50380644		chr3	48885103	48885283
					chr22	29664057	29669779		chr3	48955990	48956286
					chr11	108464164	108464374		chr3	49114395	49131806
					chr20	32399110	32399439		chr3	5021097	5021335
					chr3	129034884	129035120		chr3	50273589	50273858
					chr9	102648832	102668883		chr3	51422668	51423672
					chr14	73393099	73406597		chr3	52005683	52008141
					chr6	126111999	126176225		chr3	52183988	52188467
					chr4	156296937	156298092		chr3	52713735	52716171
					chr17	38375574	38412711		chr3	52719776	52719866
					chr20	43514240	43530212		chr3	52719966	52721334
					chr3	125050006	125094198		chr3	53079879	53080089
					chr7	65958619	65960343		chr3	53916019	53916229
					chrX	46771711	46844340		chr3	61547243	61547483
					chr14	61116006	61116155		chr3	69126990	69129524
					chr9	126554902	126692417		chr3	69134090	69134330
					chr2	172543919	172549298		chr3	71161753	71247485
					chr14	51134802	51135071		chr3	79068429	79068609
					chrX	16887331	16888534		chr3	85008133	85008642
					chr18	44676771	44676891		chr3	8543493	8590256
					chr5	32444364	32444867		chr3	9432133	9439178
					chr19	14117014	14117134		chr3	98240049	98241910
					chr11	1782540	1785222		chr3	98241613	98241910
					chr18	24128954	24129162		chr3	9834179	9834442
					chr12	123459750	123459900		chr4	100003261	100009939
					chrX	112083684	112084043		chr4	103265987	103266655
					chr2	145090041	145090101		chr4	103747681	103790050
					chr19	30097170	30103040		chr4	103988680	103997513
					chr7	130067807	130080961		chr4	103988683	103997513
					chr8	120885925	120886164		chr4	103997660	103997930
					chr9	21971168	22046859		chr4	105412727	105416058
					chr2	122363621	122407052		chr4	106621064	106629881
					chr16	56485392	56492477		chr4	110223619	110223799
					chr2	85804614	85806271		chr4	110618906	110624629
					chr6	64345976	64356532		chr4	110650913	110651242
					chr20	44698888	44718580		chr4	110736902	110737456
					chr3	37284832	37315043		chr4	111119433	111119820
					chr6	114178514	114178753		chr4	113558179	113567550
					chr16	2722398	2723440		chr4	115519828	115544811
					chr6	57037104	57037282		chr4	119199917	119200214
					chr2	128051204	128051752		chr4	121993284	121993673
					chr1	3689325	3691889		chr4	128802016	128802256
					chr9	130159417	130162247		chr4	128878692	128887139
					chr22	19420027	19420264		chr4	134070445	134073263
					chr11	46638975	46639126		chr4	139936913	139937061
					chr8	22102619	22105404		chr4	140216987	140223705
					chr19	1236058	1237990		chr4	140222621	140222861
					chr1	38471039	38471187		chr4	140468155	140477923
					chr11	113639683	113644485		chr4	141290486	141294546
					chr15	22892230	22925989		chr4	142054138	142054616
					chr6	112575396	112575917		chr4	144434616	144434975
					chr4	85887885	85925466		chr4	146823644	146860112
					chr2	113514727	113522254		chr4	147442795	147443123
					chr14	99947739	99959154		chr4	15005344	15005616
					chr13	72440127	72441330		chr4	153456314	153457244
					chr20	30946147	30946622		chr4	15480390	15482389
					chr16	58633364	58663790		chr4	156296093	156298122
					chr14	96968713	96986407		chr4	156587922	156618178
					chr21	30257548	30257695		chr4	15683352	15688014
					chr1	150551764	150552095		chr4	16228672	16258503
					chrX	107334956	107372027		chr4	166300094	166300391
					chr5	95997741	96011297		chr4	170190100	170192249
					chr21	37431145	37433086		chr4	174292093	174292392
					chr22	31742009	31742249		chr4	17974486	18023498
					chr12	69633317	69645008		chr4	25162294	25199273
					chr17	49338166	49340722		chr4	39459871	39460159
					chr4	85214489	85220322		chr4	39699694	39739081
					chr4	113558179	113567550		chr4	42154110	42154775
					chr1	113471846	113498707		chr4	4388043	4388312
					chr19	47219729	47220324		chr4	52709226	52740447
					chr14	23397824	23398734		chr4	54232003	54232242
					chr6	10410534	10419797		chr4	57301915	57307940
					chr10	124758182	124768366		chr4	57976403	57976551
					chr1	6399621	6453560		chr4	6642296	6642834
					chr11	45826641	45827267		chr4	66535883	66536213
					chr9	94173020	94186878		chr4	6784459	6826071
					chr19	12848273	12849326		chr4	71554196	71554906
					chr7	73097543	73097781		chr4	71768057	71816446
					chr2	20424718	20425194		chr4	83294733	83295149
					chr9	100818959	100823095		chr4	83821332	83821773
					chr16	29874281	29874609		chr4	85214399	85220322
					chr11	27523086	27528326		chr4	85887885	85888185
					chr1	235324256	235324723		chr4	88343728	88356234
					chr19	19427303	19431321		chr4	89513574	89526946
					chr15	29967139	29967409		chr4	89744242	89744512
					chr17	28257037	28257246		chr4	90756839	90758068
					chr6	16740039	16761721		chr4	99812468	99850411
					chr1	226271276	226271482		chr5	102444314	102455842
					chr19	58694565	58694686		chr5	110409012	110411669
					chr9	38392661	38395891		chr5	114961606	114961876
					chr3	128997684	128998668		chr5	115910113	115910622
					chr17	5389694	5391691		chr5	118406750	118433679
					chr19	52403456	52408305		chr5	122424798	122425787
					chr1	27153201	27153410		chr5	127396907	127418485
					chr12	50794592	50821568		chr5	130970749	130970929
					chr19	47249303	47251903		chr5	131826345	131826465
					chr3	160283137	160283376		chr5	132299055	132299354
					chr2	9770482	9771184		chr5	133561560	133561950
					chr19	44254894	44259188		chr5	134724806	134735577
					chr5	70751442	70751562		chr5	137368623	137368802
					chr2	10091792	10095061		chr5	137673254	137676998
					chr1	214161278	214161637		chr5	137801181	137801420
					chr2	100938535	100939135		chr5	139661055	139682689
					chr22	36236337	36236517		chr5	140026931	140027370
					chr19	37178514	37203325		chr5	140079945	140081614
					chr7	135661846	135662204		chr5	145557138	145562320
					chr7	28725718	28725777		chr5	147763498	147774442
					chr11	20409076	20414474		chr5	14871654	14871894
					chr11	57529234	57561527		chr5	151125846	151138210
					chrX	133930443	133938171		chr5	154217731	154230245
					chr22	19419661	19419868		chr5	154320633	154335996
					chr1	148928313	148951272		chr5	156693090	156714042
					chr20	62204420	62205592		chr5	158636324	158636563
					chr18	33077718	33077955		chr5	159436107	159437859
					chr17	7760645	7760704		chr5	159842175	159846168
					chr7	92158087	92158900		chr5	162930189	162930397
					chr9	20621866	20621986		chr5	167993169	168006614
					chr19	17941373	17942189		chr5	172483355	172507702
					chr16	1823052	1823140		chr5	172662047	172662315
					chr10	15183464	15210709		chr5	172755223	172756506
					chr16	72127649	72127709		chr5	175665362	175722174
					chr2	219264688	219264838		chr5	175875356	175913380
					chr4	71768057	71768267		chr5	176923423	176924606
					chr2	172016990	172017410		chr5	176943410	176944327
					chr11	124609829	124615469		chr5	176981346	176981586
					chr13	50306905	50366938		chr5	177019149	177019388
					chr2	65215579	65231113		chr5	179921399	179921745
					chr8	22926371	22926700		chr5	32444364	32444867
					chr1	149400400	149400550		chr5	32585605	32591739
					chr3	11685241	11685451		chr5	34915820	34918493
					chr17	18314741	18315278		chr5	34929664	34933926
					chr13	96296810	96296960		chr5	36606636	36608559
					chr3	48885103	48885283		chr5	43583645	43603332
					chr14	52327409	52417447		chr5	443334	446401
					chr6	127587883	127607771		chr5	54455946	54459992
					chr6	119215241	119215599		chr5	54603576	54618202
					chrX	119694338	119709355		chr5	61601989	61643032
					chr5	72794250	72798406		chr5	68616108	68628620
					chr19	49496371	49496610		chr5	68788590	68805012
					chr1	38156057	38156267		chr5	70751442	70751592
					chr3	133614362	133614691		chr5	72794250	72795003
					chrX	44732421	44732601		chr5	74807225	74807776
					chr9	7799627	7799806		chr5	74807605	74865179
					chr3	53914120	53916229		chr5	79950560	79950800
					chr11	43902357	43902564		chr5	80534421	80597388
					chr8	74206837	74207016		chr5	81272119	81460243
					chrX	44401248	44402221		chr5	81574469	81574649
					chr1	86046444	86046593		chr5	82373317	82406881
					chr7	134894453	134896316		chr5	87564699	87732202
					chr9	34522857	34523037		chr5	88119614	88179283
					chr1	28562602	28564360		chr5	89820984	89825401
					chr6	28090890	28093540		chr5	89854617	89910684
					chr12	81331544	81331694		chr5	92899127	92916550
					chr12	107487156	107487635		chr5	92919043	92919460
					chr12	6875807	6879140		chr5	93954391	93964841
					chr1	234508926	234510054		chr5	95158188	95158548
					chr12	76478454	76478574		chr5	95297386	95297775
					chr3	171455818	171528284		chr5	95997741	96011267
					chr15	65134082	65147153		chr5	96038394	96065346
					chr3	113464877	113465146		chr5	96139468	96143892
					chr1	111682785	111690506		chr6	10410565	10419797
					chr17	15902843	15903322		chr6	105404923	105406000
					chr17	18684456	18700947		chr6	108279212	108279482
					chr17	66508041	66511591		chr6	111279763	111281625
					chr5	79950410	79952331		chr6	111804040	111804918
					chr5	89854617	89910684		chr6	111804675	111895989
					chr10	71812357	71835463		chr6	112194445	112194655
					chr1	173837369	173839419		chr6	112575367	112575917
					chr2	139259410	139259649		chr6	114178514	114178753
					chr20	25228706	25228975		chr6	116575315	116720533
					chr20	49126858	49127127		chr6	117996623	117996832
					chr2	204399848	204400059		chr6	119215241	119215599
					chr14	67819718	67826602		chr6	126102307	126102517
					chr1	25554684	25559013		chr6	126111999	126196065
					chr19	7701987	7703919		chr6	127587883	127607771
					chr1	156470425	156470634		chr6	127652029	127664754
					chr5	137368652	137368802		chr6	131277421	131384462
					chr17	39845127	39846188		chr6	132272310	132272518
					chr12	100660918	100676823		chr6	13574761	13579827
					chr16	15732997	15737023		chr6	138820459	138820579
					chr7	99680081	99680171		chr6	139349819	139363886
					chr15	44829266	44849715		chr6	142468299	142490749
					chr10	70164499	70167051		chr6	143158137	143266338
					chr16	72042643	72046117		chr6	143999102	143999311
					chr20	32693284	32700162		chr6	144416106	144416754
					chr7	139025135	139056182		chr6	146127350	146135921
					chr19	49588397	49589671		chr6	150263074	150266554
					chr8	67341263	67341502		chr6	15246206	15246594
					chr10	27112218	27150016		chr6	155054512	155055035
					chr6	34664722	34665080		chr6	15652349	15663289
					chr20	42835550	42839516		chr6	157098989	157100531
					chr10	33623418	33623833		chr6	159058836	159065818
					chr1	12677529	12677737		chr6	159420530	159421219
					chr9	77112252	77112669		chr6	16129317	16129555
					chr2	187455149	187466797		chr6	16740029	16761721
					chr15	89453133	89456700		chr6	170858194	170862417
					chr2	151343937	151344209		chr6	17600518	17600846
					chr3	129115940	129117955		chr6	18149260	18155400
					chr15	99670958	99671326		chr6	19837601	19837780
					chr12	53835463	53837410		chr6	20402137	20480107
					chr16	15068820	15092227		chr6	24666997	24667115
					chr2	111431701	111435684		chr6	26158349	26158494
					chr3	196669132	196669311		chr6	26383324	26385247
					chr3	134514099	134514369		chr6	26597171	26597379
					chr2	202047783	202050503		chr6	27861203	27861378
					chr17	8191904	8192324		chr6	28090879	28104679
					chr17	73452664	73467982		chr6	34664418	34664627
					chr20	48732348	48732496		chr6	34664722	34665108
					chr4	140468133	140477923		chr6	35310335	35387934
					chr12	10365435	10365673		chr6	35454436	35464861
					chrX	15693039	15706888		chr6	35610529	35696360
					chr7	149470419	149470568		chr6	36839567	36842800
					chr15	66797421	66807878		chr6	37225480	37247232
					chr7	16685759	16705117		chr6	37452630	37467700
					chr16	69599869	69600109		chr6	4021569	4032409
					chr1	109607315	109618624		chr6	41491890	41516273
					chr10	13749418	13749567		chr6	41888965	41889470
					chr9	108320411	108337278		chr6	42018251	42019200
					chr14	35579731	35591749		chr6	42713442	42713884
					chr9	100389764	100395962		chr6	42847354	42851300
					chr16	77224846	77228521		chr6	42858409	42858554
					chr10	103348045	103356425		chr6	43025843	43027283
					chr15	43378376	43398286		chr6	43027332	43029165
					chr16	30456969	30457296		chr6	43603577	43604303
					chr11	2950502	2950650		chr6	45332964	45345788
					chr5	130970749	130970929		chr6	47445525	47471064
					chr12	56881900	56882198		chr6	49431096	49439798
					chr2	198570058	198570268		chr6	53409659	53409927
					chr1	217804666	217822310		chr6	57037104	57037282
					chr8	145550314	145550582		chr6	57182415	57183299
					chr20	54967427	54970679		chr6	64282186	64286561
					chr17	27053801	27053949		chr6	64345976	64356532
									chr6	7107860	7176985
									chr6	7310205	7313547
									chr6	74303908	74304147
									chr6	75994332	75994632
									chr6	7726332	7727196
									chr6	79577261	79577441
									chr6	83073475	83074464
									chr6	84117576	84140938
									chr6	86351130	86353043
									chr6	89790429	89790725
									chr6	97372526	97372856
									chr7	100286322	100286502
									chr7	100728720	100730393
									chr7	102004266	102004546
									chr7	102988031	102995318
									chr7	104653148	104653598
									chr7	104654637	104654847
									chr7	105516294	105517031
									chr7	106809406	106820437
									chr7	108096691	108096841
									chr7	108205346	108210212
									chr7	112757573	112758637
									chr7	114562209	114563006
									chr7	115850547	115889075
									chr7	116164839	116199004
									chr7	116593381	116593620
									chr7	120590817	120591264
									chr7	121023032	121036422
									chr7	127292132	127292401
									chr7	128431464	128434450
									chr7	128694809	128695227
									chr7	129592530	129592800
									chr7	130056788	130081051
									chr7	134576151	134613590
									chr7	134671259	134672716
									chr7	134894452	134896316
									chr7	135661935	135662204
									chr7	138818490	138822647
									chr7	139044592	139044861
									chr7	148544314	148581441
									chr7	148936742	148947337
									chr7	148959262	148963657
									chr7	149318602	149321881
									chr7	149470419	149470568
									chr7	150725509	150725689
									chr7	150776999	150777970
									chr7	150779494	150780413
									chr7	150923409	150924430
									chr7	150945660	150945749
									chr7	157129698	157151308
									chr7	16685759	16705087
									chr7	23053561	23053770
									chr7	24612965	24659692
									chr7	25163669	25164980
									chr7	26438456	26443042
									chr7	26897163	26897252
									chr7	26904004	26904362
									chr7	27196089	27196296
									chr7	27205000	27205149
									chr7	27208518	27209069
									chr7	27213626	27213955
									chr7	27219345	27219880
									chr7	27224448	27224835
									chr7	28725688	28758422
									chr7	29186163	29186506
									chr7	29220925	29234738
									chr7	35734816	35735084
									chr7	35833563	35840235
									chr7	35840626	35903265
									chr7	39663152	39663421
									chr7	44054337	44058793
									chr7	44084239	44096359
									chr7	45148662	45151346
									chr7	5229835	5230044
									chr7	5569244	5570340
									chr7	65958619	65960372
									chr7	69064351	69064474
									chr7	72936465	72936615
									chr7	72988746	72993040
									chr7	73097543	73097781
									chr7	73255481	73256855
									chr7	74306552	74306731
									chr7	74489490	74489639
									chr7	75544420	75583497
									chr7	75677144	75677321
									chr7	7680267	7916922
									chr7	77325743	77325981
									chr7	8008853	8009033
									chr7	91874319	91875384
									chr7	92158087	92158877
									chr7	94285313	94285521
									chr7	95906641	95951459
									chr7	96324111	96339203
									chr7	96608717	96643377
									chr7	96635409	96637049
									chr7	96653847	96654143
									chr7	98998036	99006305
									chr7	99613175	99621437
									chr7	99647417	99654714
									chr8	101961002	101965623
									chr8	103876248	103876428
									chr8	11653082	11653469
									chr8	119123790	119124058
									chr8	120844775	120845074
									chr8	120885895	120886194
									chr8	121137347	121160052
									chr8	124553313	124553493
									chr8	124780679	124780889
									chr8	125463048	125463318
									chr8	125487008	125487306
									chr8	126104065	126114632
									chr8	134583973	134584183
									chr8	145012843	145028088
									chr8	145133522	145133760
									chr8	145639139	145639259
									chr8	145687995	145688234
									chr8	145831076	145833981
									chr8	1772142	1806173
									chr8	22022653	22022833
									chr8	22494086	22526661
									chr8	22926370	22926700
									chr8	25303738	25315984
									chr8	28340873	28347835
									chr8	28747887	28827651
									chr8	30013813	30032692
									chr8	30242017	30242374
									chr8	356868	363173
									chr8	37963011	37963919
									chr8	42050661	42065242
									chr8	47526139	47529265
									chr8	54793432	54866664
									chr8	57906250	57906430
									chr8	64081112	64081968
									chr8	67341263	67341532
									chr8	67579787	67592223
									chr8	69242697	69243208
									chr8	73921097	73921276
									chr8	74206837	74207046
									chr8	74868217	74884522
									chr8	77593515	77593785
									chr8	79578282	79590843
									chr8	82192718	82195672
									chr8	86129626	86132651
									chr8	86376131	86377614
									chr8	9413445	9413595
									chr8	95732103	95738659
									chr8	95907996	95970272
									chr8	97244094	97247862
									chr8	97505882	97506329
									chr9	100389794	100395962
									chr9	100395705	100395974
									chr9	100818959	100819166
									chr9	101984007	101984246
									chr9	102584137	102584407
									chr9	108320411	108337340
									chr9	111696162	111696612
									chr9	123963947	123964305
									chr9	124914674	124922098
									chr9	125703288	125719385
									chr9	125946479	126030855
									chr9	126641251	126692417
									chr9	130635115	130641900
									chr9	131036168	131038268
									chr9	131038455	131046839
									chr9	131084787	131085026
									chr9	131591052	131592100
									chr9	131709972	131715118
									chr9	133569147	133570904
									chr9	135750542	135753782
									chr9	135906062	135906510
									chr9	136244730	136244820
									chr9	137218309	137293520
									chr9	139221932	139222200
									chr9	139981379	139981648
									chr9	140063570	140064192
									chr9	140135711	140136220
									chr9	16727904	16870786
									chr9	17579041	17747086
									chr9	19102760	19102940
									chr9	20621866	20621986
									chr9	21974714	21975132
									chr9	21994790	22046829
									chr9	26892496	26892826
									chr9	3395566	3526001
									chr9	34372838	34376894
									chr9	34665281	34666053
									chr9	35725686	35732392
									chr9	35829222	35834495
									chr9	38392661	38395861
									chr9	41948633	41955177
									chr9	42018871	42019405
									chr9	45441885	45557938
									chr9	46117302	46118080
									chr9	46386204	46386983
									chr9	67334140	67340165
									chr9	67785357	67786625
									chr9	77112252	77112758
									chr9	7799598	7799806
									chr9	78505560	78505740
									chr9	80850978	80851188
									chr9	82186688	82187407
									chr9	85677833	85678043
									chr9	86322751	86323168
									chr9	86530424	86536459
									chr9	90340974	90342613
									chr9	90589305	90589695
									chr9	94172994	94186908
									chr9	95086350	95087876
									chr9	95526993	95527083
									chr9	95618565	95640320
									chr9	96215254	96215883
									chr9	97021548	97054664
									chr9	99800215	99801925
									chrX	100306895	100307105
									chrX	100353171	100356123
									chrX	100871663	100872991
									chrX	102611380	102612869
									chrX	103173517	103174131
									chrX	106411003	106449670
									chrX	106871654	106871864
									chrX	107018695	107019218
									chrX	107334927	107372028
									chrX	11129406	11130179
									chrX	112083834	112084043
									chrX	114468545	114468635
									chrX	117250589	117250828
									chrX	118108577	118108786
									chrX	118708430	118708668
									chrX	118986754	118986991
									chrX	119077406	119077735
									chrX	119694353	119709415
									chrX	122994017	123019564
									chrX	123094410	123155268
									chrX	12993226	12994987
									chrX	130964431	130964671
									chrX	131157245	131197476
									chrX	133931173	133931262
									chrX	134033397	134049374
									chrX	134654551	134654761
									chrX	135326808	135338641
									chrX	136648286	136648883
									chrX	13825776	13835149
									chrX	139014756	139015176
									chrX	139791924	139854280
									chrX	14038533	14048035
									chrX	14891527	14910912
									chrX	149106766	149108935
									chrX	150149070	150154550
									chrX	151997790	151999301
									chrX	153236429	153236819
									chrX	15344101	15353676
									chrX	153599412	153603006
									chrX	153665259	153666870
									chrX	15693039	15706888
									chrX	15808574	15826356
									chrX	15870556	15873137
									chrX	16804555	16846298
									chrX	16888178	16888534
									chrX	24167106	24170852
									chrX	24711950	24717651
									chrX	30907242	30907511
									chrX	3631465	3631675
									chrX	38663340	38663966
									chrX	39956599	39956719
									chrX	44401278	44402221
									chrX	44732421	44732631
									chrX	46771868	46844297
									chrX	47077528	47077976
									chrX	47092314	47092583
									chrX	47500802	47510003
									chrX	48380164	48382222
									chrX	48398007	48398307
									chrX	48455866	48456418
									chrX	48659784	48661347
									chrX	48769146	48769235
									chrX	49091927	49092105
									chrX	53123339	53171452
									chrX	53254244	53254604
									chrX	53448897	53449677
									chrX	53449805	53453225
									chrX	54522181	54522599
									chrX	54946996	54951130
									chrX	55172574	55187628
									chrX	56590026	56590296
									chrX	57021719	57021988
									chrX	69672155	69672304
									chrX	70472715	70474627
									chrX	70586089	70587393
									chrX	71401526	71416750
									chrX	71792504	71792953
									chrX	72783044	72783313
									chrX	74493894	74494193
									chrX	77131026	77151065
									chrX	80370188	80457441
									chrX	84498997	84502562

## Sheet: Fig.3
Fig.3a							Fig.3b
	25th	median	75th				m6Am-seq			m6A_EXO-seq			miCLIP
m6Am_seq	273	382	457				pos	peak density		pos	peak density		pos	peak density
m6Am_eXO-seq	58	97	246				0.5	31.46		0.5	0.6		0.5	2.1
miCLIP	12	27	84				1.5	21.57		1.5	1.9		1.5	2.9
							2.5	13.54		2.5	3.8		2.5	3.9
							3.5	8.93		3.5	4.9		3.5	4.5
							4.5	7.98		4.5	5.7		4.5	4.8
							5.5	6.17		5.5	6.2		5.5	5.2
							6.5	4.56		6.5	6.7		6.5	5.9
Fig.3c							7.5	3.08		7.5	7.4		7.5	6.2
							8.5	0.99		8.5	7.5		8.5	5.9
m6Am seq only	overlapped	miCLIP only					9.5	0.33		9.5	7.6		9.5	5.5
1179	456	1761					10.5	0.04		10.5	7.2		10.5	4.8
							11.5	0.14		11.5	6.4		11.5	4.3
							12.5	0.19		12.5	5.7		12.5	3.9
							13.5	0.19		13.5	4.9		13.5	3.5
Fig.3d							14.5	0.14		14.5	4.1		14.5	3.1
							15.5	0.09		15.5	3.7		15.5	2.6
overlapped	25th	median	75th				16.5	0.04		16.5	3.2		16.5	2.2
m6Am_seq	164	278	612				17.5	0.04		17.5	2.7		17.5	2.1
miCLIP	48	87	176				18.5	0		18.5	1.9		18.5	2
							19.5	0		19.5	1.5		19.5	1.7
m6Am-seq uniq	25th	median	75th				20.5	0		20.5	1.2		20.5	1.4
m6Am_seq	198	284	379				21.5	0		21.5	1.3		21.5	1.2
miCLIP	0	13	34				22.5	0		22.5	1.4		22.5	1.2
							23.5	0		23.5	0.8		23.5	1.1
							24.5	0		24.5	0.4		24.5	1.1
							25.5	0		25.5	0.2		25.5	1.1
							26.5	0		26.5	0		26.5	0.9
							27.5	0		27.5	0		27.5	0.8
							28.5	0.04		28.5	0		28.5	0.7
							29.5	0.04		29.5	0		29.5	0.6
							30.5	0		30.5	0.1		30.5	0.5
							31.5	0.04		31.5	0		31.5	0.3
							32.5	0		32.5	0		32.5	0.3
							33.5	0		33.5	0		33.5	0.2
							34.5	0.04		34.5	0		34.5	0.2
							35.5	0		35.5	0		35.5	0.2
							36.5	0		36.5	0.1		36.5	0.2
							37.5	0		37.5	0		37.5	0.1
							38.5	0		38.5	0		38.5	0.2
							39.5	0.04		39.5	0		39.5	0.2
							40.5	0		40.5	0		40.5	0.2
							41.5	0		41.5	0		41.5	0.1
							42.5	0		42.5	0		42.5	0.1
							43.5	0		43.5	0.1		43.5	0
							44.5	0		44.5	0		44.5	0
							45.5	0		45.5	0		45.5	0.1
							46.5	0.04		46.5	0		46.5	0.1
							47.5	0		47.5	0.1		47.5	0.2
							48.5	0		48.5	0		48.5	0.1
							49.5	0		49.5	0		49.5	0.3
							50.5	0		50.5	0		50.5	0.3
							51.5	0		51.5	0		51.5	0.3
							52.5	0		52.5	0		52.5	0.3
							53.5	0		53.5	0.1		53.5	0.4
							54.5	0.04		54.5	0		54.5	0.5
							55.5	0		55.5	0		55.5	0.5
							56.5	0		56.5	0		56.5	0.7
							57.5	0		57.5	0		57.5	0.7
							58.5	0		58.5	0		58.5	0.8
							59.5	0		59.5	0		59.5	0.7
							60.5	0		60.5	0.1		60.5	0.7
							61.5	0		61.5	0		61.5	0.6
							62.5	0		62.5	0		62.5	0.6
							63.5	0		63.5	0		63.5	0.5
							64.5	0		64.5	0		64.5	0.4
							65.5	0		65.5	0		65.5	0.3
							66.5	0		66.5	0		66.5	0.2
							67.5	0.04		67.5	0		67.5	0.2
							68.5	0		68.5	0.1		68.5	0.1
							69.5	0		69.5	0		69.5	0.1
							70.5	0		70.5	0		70.5	0
							71.5	0		71.5	0		71.5	0
							72.5	0		72.5	0		72.5	0
							73.5	0.04		73.5	0		73.5	0
							74.5	0		74.5	0		74.5	0.1
							75.5	0		75.5	0		75.5	0
							76.5	0		76.5	0		76.5	0
							77.5	0		77.5	0.1		77.5	0
							78.5	0		78.5	0.1		78.5	0
							79.5	0		79.5	0.1		79.5	0
							80.5	0		80.5	0		80.5	0
							81.5	0		81.5	0		81.5	0
							82.5	0		82.5	0		82.5	0
							83.5	0		83.5	0		83.5	0
							84.5	0		84.5	0		84.5	0
							85.5	0		85.5	0		85.5	0
							86.5	0		86.5	0		86.5	0
							87.5	0		87.5	0		87.5	0
							88.5	0		88.5	0		88.5	0
							89.5	0		89.5	0		89.5	0
							90.5	0		90.5	0		90.5	0
							91.5	0		91.5	0.1		91.5	0
							92.5	0		92.5	0		92.5	0.1
							93.5	0		93.5	0		93.5	0.1
							94.5	0		94.5	0		94.5	0
							95.5	0		95.5	0		95.5	0
							96.5	0		96.5	0		96.5	0
							97.5	0		97.5	0		97.5	0
							98.5	0		98.5	0		98.5	0
							99.5	0		99.5	0		99.5	0

## Sheet: Fig.4
Fig.4a
	drop off TSS	SRD TSS
A	7915	16137
T	4891	674
C	8430	286
G	10939	354
Fig.4c
	Upstream	At CAGE TSS	Downstream
m6Am-seq	217	1797	152
miCLIP-2019	421	1308	488
miclip-2015	709	787	472

## Sheet: Fig.S1
Figure.S1c									Figure.S1e
	m6Am/U			m6A/U						m6Am/U			m6A/U
FTO (D)	0.714931	0.724765	0.693611	0.230486	0.23774	0.277162			total RNA	0.00961344	0.0113845	0.0111173	0.206716	0.212236	0.208759
FTO (+)	0.00261375	0.00181308	0.00265743	0.0964856	0.0947541	0.101307			>200 RNA	0.00713605	0.0109782	0.00759699	0.22172	0.227888	0.218719
Figure.S1d									Figure.S1f
	m6Am/G				m6A/G					m6Am/U
FTO (-)	3.37592	3.5742	3.33291	FTO (-)	4.86754	5.21437	4.9468		Decapping (+)	0.0435842	0.0428402	0.0416628
FTO-LAA (-)	0.088227	0.0944525	0.0906958	FTO-LAA (-)	4.75956	5.15885	4.92122		Decapping (-)	0.00042453	0.00055502	0.00034481
FTO-LAA (+)	0.016824	0.0120565	0.0174109	FTO-LAA (+)	2.14111	2.52891	2.32545

## Sheet: Fig.S2
F1g. S2a						Fig.S2d
	pos	m7G peak	pak density			cor = 0.9821487				cor = 0.9556421
	0.5	10	0.77
	1.5	62	4.79			NM_000067	16.1979	15.9557		NM_000067	15.2788	25.7455
	2.5	109	8.42			NM_000086	0.000789912	0		NM_000086	0	0.000748518
	3.5	125	9.65			NM_000099	384.111	421.332		NM_000099	403.404	404.026
	4.5	121	9.35			NM_000100	554.806	480.662		NM_000100	460.21	494.396
	5.5	110	8.5			NM_000107	0.424787	0.348842		NM_000107	0.333999	0
	6.5	95	7.34			NM_000122	45.6824	47.1677		NM_000122	45.1608	65.1994
	7.5	72	5.56			NM_000127	16.6381	17.1248		NM_000127	16.3962	22.0018
	8.5	89	6.87			NM_000189	10.9653	11.5129		NM_000189	11.0231	24.3068
	9.5	71	5.48			NM_000215	0.284612	0.278842		NM_000215	0.266977	0.109467
	10.5	84	6.49			NM_000234	12.8322	8.43499		NM_000234	8.07801	0.00105777
	11.5	82	6.33			NM_000244	0	0		NM_000244	0	0
	12.5	37	2.85			NM_000254	0.000283675	0		NM_000254	0	0.000376058
	13.5	21	1.62			NM_000267	0.00410319	0.000308693		NM_000267	0.000351283	0.89703
	14.5	21	1.62			NM_000280	11.1677	9.90386		NM_000280	9.48245	10.0315
	15.5	14	1.08			NM_000332	0.056755	0		NM_000332	0	0.0363375
	16.5	15	1.15			NM_000362	3.09083	3.05947		NM_000362	2.92929	3.8659
	17.5	15	1.15			NM_000366	5.02371	10.7034		NM_000366	10.2482	3.99506
	18.5	14	1.08			NM_000367	16.7407	14.603		NM_000367	13.9816	25.0411
	19.5	11	0.85			NM_000374	25.0215	25.3443		NM_000374	24.2659	50.2376
	20.5	11	0.85			NM_000382	6.62822	7.18683		NM_000382	6.88101	9.25375
	21.5	9	0.69			NM_000430	55.4643	52.7919		NM_000430	50.5456	116.55
	22.5	11	0.85			NM_000438	0	0.386273		NM_000438	0.369837	0
	23.5	8	0.61			NM_000476	17.3574	17.7239		NM_000476	16.9697	26.8172
	24.5	3	0.23			NM_000487	1.72539	0.734978		NM_000487	0.702282	1.63272
	25.5	4	0.3			NM_000574	0.874416	0.489366		NM_000574	0.468543	0.548817
	26.5	5	0.38			NM_000615	3.82348	4.38055		NM_000615	4.19362	2.78195
	27.5	2	0.15			NM_000692	94.132	100.239		NM_000692	95.9737	82.3975
	28.5	4	0.3			NM_000791	0	0		NM_000791	0	0
	29.5	4	0.3			NM_000856	0	0.0252324		NM_000856	0.0241587	0
	30.5	1	0.07			NM_000875	3.49518	3.66553		NM_000875	3.50956	2.49286
	31.5	7	0.54			NM_000930	4.54749	5.45414		NM_000930	5.22361	4.63525
	32.5	5	0.38			NM_000941	8.44681	7.77455		NM_000941	7.44374	8.47581
	33.5	2	0.15			NM_000963	1.14179	1.16696		NM_000963	1.1173	1.58678
	34.5	2	0.15			NM_001001	8617.02	8862.13		NM_001001	8485.05	10400
	35.5	1	0.07			NM_001001132	16.137	19.8674		NM_001001132	19.022	20.5644
	36.5	2	0.15			NM_001001433	0	0		NM_001001433	0	0
	37.5	3	0.23			NM_001001483	0.789642	1.11834		NM_001001483	1.07075	1.23069
	38.5	1	0.07			NM_001001521	30.8734	27.5521		NM_001001521	26.3798	45.3943
	39.5	0	0			NM_001001567	2.44129	2.87116		NM_001001567	2.74899	2.76755
	40.5	0	0			NM_001001568	0.170034	5.7518e-05		NM_001001568	6.19314e-05	0
	41.5	0	0			NM_001001569	0	0		NM_001001569	0	0
	42.5	1	0.07			NM_001001570	0	0		NM_001001570	0	0
	43.5	1	0.07			NM_001001571	0.000558137	0		NM_001001571	0	0
	44.5	0	0			NM_001001572	0.173973	0		NM_001001572	0	0
	45.5	2	0.15			NM_001001573	0	0		NM_001001573	0	0
	46.5	1	0.07			NM_001001574	0	0.111888		NM_001001574	0.107128	0
	47.5	1	0.07			NM_001001575	0	0		NM_001001575	0	0
	48.5	1	0.07			NM_001001576	0	0.0348659		NM_001001576	0.0333731	0
	49.5	2	0.15			NM_001001577	0.122931	0		NM_001001577	0	0
	50.5	3	0.23			NM_001001578	0.000513886	0		NM_001001578	0	0
	51.5	2	0.15			NM_001001579	0	0		NM_001001579	0	0
	52.5	1	0.07			NM_001001580	0	0		NM_001001580	0	0
	53.5	2	0.15			NM_001001581	0	0		NM_001001581	0	0
	54.5	0	0			NM_001001582	0	0		NM_001001582	0	0
	55.5	3	0.23			NM_001001583	0	0		NM_001001583	0	0
	56.5	1	0.07			NM_001001584	0	0		NM_001001584	0	0
	57.5	1	0.07			NM_001001585	0	0		NM_001001585	0	0
	58.5	2	0.15			NM_001001660	95.1268	76.9873		NM_001001660	73.7115	78.8587
	59.5	0	0			NM_001001664	2.0666	2.13829		NM_001001664	2.04731	1.71402
	60.5	1	0.07			NM_001001790	2281.97	2252.12		NM_001001790	2156.29	2316.13
	61.5	1	0.07			NM_001001890	0.263933	0.225316		NM_001001890	0.215729	0
	62.5	0	0			NM_001001975	1609.03	1732.09		NM_001001975	1658.39	1041.94
	63.5	1	0.07			NM_001001994	34.8651	35.1726		NM_001001994	33.676	34.4962
	64.5	1	0.07			NM_001001995	0	0.0261907		NM_001001995	0.0250762	0
	65.5	1	0.07			NM_001001996	0	0		NM_001001996	0	0
	66.5	0	0			NM_001002030	7.24104	0.728157		NM_001002030	0.698678	0
	67.5	0	0			NM_001002292	137.035	114.535		NM_001002292	109.662	243.452
	68.5	0	0			NM_001002755	94.3952	80.0859		NM_001002755	76.6782	102.77
	69.5	0	0			NM_001002756	0.302515	3.89647		NM_001002756	3.73066	9.16275
	70.5	0	0			NM_001002800	16.9169	12.4627		NM_001002800	11.9317	15.93
	71.5	0	0			NM_001002843	0.414387	0.270417		NM_001002843	0.258928	0.341735
	72.5	0	0			NM_001002844	0	0		NM_001002844	0	0
	73.5	0	0			NM_001003715	14.6596	20.0308		NM_001003715	19.1785	12.6622
	74.5	0	0			NM_001003716	0.514805	0.338049		NM_001003716	0.323665	0
	75.5	0	0			NM_001003795	2.20065	2.36582		NM_001003795	2.26515	2.55804
	76.5	0	0			NM_001003800	0.183816	0.239449		NM_001003800	0.22926	0
	77.5	0	0			NM_001003801	5.54664	5.27336		NM_001003801	5.04897	9.5213
	78.5	0	0			NM_001003810	90.5703	70.2528		NM_001003810	67.2646	243.97
	79.5	0	0			NM_001003940	0.506562	0.00279529		NM_001003940	0.00316142	0
	80.5	0	0			NM_001003943	5.37143	4.70679		NM_001003943	4.50638	6.82717
	81.5	0	0			NM_001004317	8.71391	8.87042		NM_001004317	8.49298	15.0602
	82.5	0	0			NM_001005209	9.07932	8.87401		NM_001005209	8.49642	1.92836
	83.5	0	0			NM_001005271	6.54397	5.97809		NM_001005271	5.72372	14.2261
	84.5	0	0			NM_001005291	1.5672	3.19893		NM_001005291	3.06326	0
	85.5	0	0			NM_001005354	0.685063	1.0545		NM_001005354	1.00971	0
	86.5	2	0.15			NM_001005366	2.2109	2.34642		NM_001005366	2.24673	1.66638
	87.5	0	0			NM_001005753	1.80897	2.66927		NM_001005753	2.55566	3.47522
	88.5	0	0			NM_001005855	8.09566	9.37972		NM_001005855	8.98061	8.04192
	89.5	0	0			NM_001005862	0.449401	0.683071		NM_001005862	0.653942	0
	90.5	0	0			NM_001005909	5.45791	6.2208		NM_001005909	5.95603	7.30804
	91.5	0	0			NM_001005910	113.096	120.969		NM_001005910	115.822	161.502
	92.5	0	0			NM_001005911	55.8107	52.098		NM_001005911	49.8813	62.8777
	93.5	0	0			NM_001006109	9.84878	11.5035		NM_001006109	11.014	27.5649
	94.5	0	0			NM_001006612	13.9436	10.0641		NM_001006612	9.63589	9.58061
	95.5	0	0			NM_001006613	133.852	114.757		NM_001006613	109.874	208.03
	96.5	0	0			NM_001006614	1.20313	3.14962		NM_001006614	3.01561	3.25951
	97.5	0	0			NM_001006622	16.8546	18.9938		NM_001006622	18.185	34.7371
	98.5	0	0			NM_001006623	3.14992	1.25985		NM_001006623	1.20659	0.590519
	99.5	0	0			NM_001006636	0.114275	0.0465516		NM_001006636	0.0445718	0
						NM_001006935	135.578	131.318		NM_001006935	125.73	199.924
						NM_001006937	41.8132	22.7593		NM_001006937	21.791	67.5722
						NM_001006941	18.628	18.1351		NM_001006941	17.3635	18.7469
						NM_001006946	1.86971	2.13038		NM_001006946	2.03973	0.628756
						NM_001007214	13.1009	12.1368		NM_001007214	11.6204	23.0537
						NM_001007239	12.49	14.0454		NM_001007239	13.4475	11.2039
						NM_001007257	19.5354	17.635		NM_001007257	16.8843	21.401
						NM_001007259	1.54715	1.18717		NM_001007259	1.13666	1.19248
						NM_001007261	0	0.473426		NM_001007261	0.453281	0
						NM_001007794	2.5837	1.96776		NM_001007794	1.88403	2.99908
						NM_001008211	0	0		NM_001008211	0	0
						NM_001008212	0.228562	0.249589		NM_001008212	0.238968	0.522498
						NM_001008213	0	0		NM_001008213	0	0.000483903
						NM_001008224	0.106203	0.0587476		NM_001008224	0.0562479	0.377641
						NM_001008396	0.317068	0.374514		NM_001008396	0.358579	0.321929
						NM_001008397	22.1682	18.0906		NM_001008397	17.3209	23.5697
						NM_001008401	0.104494	0		NM_001008401	0	2.36316
						NM_001008491	0.311013	0.955092		NM_001008491	0.914843	1.80108
						NM_001008661	5.59527	6.45373		NM_001008661	6.17903	10.3479
						NM_001008662	12.2046	12.6449		NM_001008662	12.1069	20.5054
						NM_001008710	0	0.125631		NM_001008710	0.120267	0
						NM_001008711	0.465411	0		NM_001008711	0	0
						NM_001008712	56.2187	47.0889		NM_001008712	45.0853	37.4312
						NM_001008739	10.5448	16.1874		NM_001008739	15.4986	6.16844
						NM_001008801	3.42582	3.873		NM_001008801	3.70818	5.42117
						NM_001008844	0.0602493	0.123988		NM_001008844	0.118713	0.874612
						NM_001009568	2.51693	1.68877		NM_001009568	1.61693	4.02074
						NM_001009921	0.0596112	0.0596564		NM_001009921	0.0683149	0.068005
						NM_001010844	6.67337	4.63979		NM_001010844	4.44236	4.72427
						NM_001010862	3.58672	2.82734		NM_001010862	2.70704	1.494
						NM_001010935	0.462194	0.577044		NM_001010935	0.552491	1.25852
						NM_001011553	11.5463	9.49068		NM_001011553	9.08685	22.2747
						NM_001011666	2.29669	2.07275		NM_001011666	1.98456	2.85645
						NM_001012333	0	0.882713		NM_001012333	0.845155	0
						NM_001012339	7.61812	8.3213		NM_001012339	7.96714	2.59837
						NM_001012662	1.00452	1.00094		NM_001012662	0.958606	0.338583
						NM_001012664	61.4571	58.4175		NM_001012664	55.9305	34.0984
						NM_001012750	0.0067229	0.00230399		NM_001012750	0.00271184	0.00272672
						NM_001012751	0	0		NM_001012751	0	0
						NM_001012752	1.95521	0.616753		NM_001012752	0.588747	0.566704
						NM_001013251	101.075	93.227		NM_001013251	89.2602	178.92
						NM_001013406	1.34068	0.798398		NM_001013406	0.764424	0.979382
						NM_001013653	13.6807	16.7852		NM_001013653	16.071	14.3456
						NM_001014283	36.1872	38.3786		NM_001014283	36.7456	22.2147
						NM_001014436	3.85723	19.1359		NM_001014436	18.3184	0.0370386
						NM_001014979	0.412751	0		NM_001014979	0	0
						NM_001014990	4.79992	4.60663		NM_001014990	4.41062	7.35772
						NM_001015045	0	0		NM_001015045	0	0
						NM_001015509	66.7403	62.3188		NM_001015509	59.6671	31.3742
						NM_001017437	23.7393	19.3575		NM_001017437	18.5339	59.4753
						NM_001018004	0	0		NM_001018004	0	0
						NM_001018005	67.0592	57.2857		NM_001018005	54.848	92.9649
						NM_001018006	0	0		NM_001018006	0	0
						NM_001018007	0	0		NM_001018007	0	0
						NM_001018020	0	0		NM_001018020	0	0
						NM_001018108	0.358633	0.232657		NM_001018108	0.22276	0
						NM_001020658	0.295458	21.0331		NM_001020658	20.2596	0.300522
						NM_001024210	0.224248	0.632732		NM_001024210	0.60581	0
						NM_001024211	261.202	263.558		NM_001024211	252.344	332.495
						NM_001024212	2.03898	1.26993		NM_001024212	1.21589	5.31248
						NM_001024213	0	0		NM_001024213	0	0
						NM_001024628	0	0		NM_001024628	0	0
						NM_001024629	0	0.377906		NM_001024629	0.361692	0
						NM_001024845	1.33675	2.27323		NM_001024845	2.17637	1.53476
						NM_001024959	0	0		NM_001024959	0	0
						NM_001025107	55.4532	55.4673		NM_001025107	53.1072	35.8974
						NM_001025205	35.5835	35.2143		NM_001025205	33.713	55.0117
						NM_001025436	30.0846	31.7966		NM_001025436	30.4436	40.4386
						NM_001029998	0.145383	0		NM_001029998	0	0.0320368
						NM_001030006	0.00137414	0.00129054		NM_001030006	0.00146763	0.00156187
						NM_001030272	0.639545	0.633244		NM_001030272	0.562993	1.28658
						NM_001030273	0	0		NM_001030273	0	0
						NM_001031693	30.0811	6.25158		NM_001031693	6.01924	0.00205529
						NM_001031695	0.00135025	0		NM_001031695	0	0.00325884
						NM_001031701	6.20672	6.75372		NM_001031701	6.46635	3.94795
						NM_001031738	0.00012175	0.00011779		NM_001031738	0.000138571	0.000136189
						NM_001031745	0	0.591272		NM_001031745	0.566081	1.5075
						NM_001031806	0.000103098	0.000102492		NM_001031806	0.000116326	0.000117363
						NM_001031855	2.34613	2.88899		NM_001031855	2.76618	4.91849
						NM_001032280	102.751	80.5224		NM_001032280	77.0962	63.2782
						NM_001032281	12.5183	10.6371		NM_001032281	10.1845	9.53542
						NM_001032287	154.672	145.106		NM_001032287	138.932	137.246
						NM_001032288	62.452	41.9894		NM_001032288	40.2027	41.7041
						NM_001033505	259.512	229.811		NM_001033505	220.032	207.782
						NM_001033506	1.0775	0.57954		NM_001033506	0.55543	0
						NM_001033518	1.83107	3.14233		NM_001033518	3.00971	1.30167
						NM_001033519	19.5701	13.9531		NM_001033519	13.3584	20.1391
						NM_001033521	0.790611	2.29376		NM_001033521	2.19616	1.03401
						NM_001033522	20.2292	19.4384		NM_001033522	18.6113	33.0167
						NM_001034116	38.9096	69.739		NM_001034116	66.7609	51.162
						NM_001035260	8.38587	5.52781		NM_001035260	5.29582	24.9068
						NM_001035521	87.6218	90.2798		NM_001035521	86.4384	108.916
						NM_001036645	4.73184	2.4436		NM_001036645	2.33918	1.17333
						NM_001036646	158.588	207.517		NM_001036646	198.654	184.933
						NM_001037328	2.41309	0.00422863		NM_001037328	0.00483877	2.12069
						NM_001037334	31.1963	24.5487		NM_001037334	23.5013	23.201
						NM_001037335	2.82839	3.12645		NM_001037335	2.99342	1.63649
						NM_001038493	71.7468	76.1007		NM_001038493	72.8614	42.0724
						NM_001039366	1.52521	1.18258		NM_001039366	1.13215	2.84614
						NM_001039367	108.648	80.6987		NM_001039367	77.2632	186.165
						NM_001039476	16.257	16.3961		NM_001039476	15.6977	8.72358
						NM_001039580	6.41483	4.91717		NM_001039580	4.70795	6.35589
						NM_001039589	129.006	136.04		NM_001039589	130.252	149.155
						NM_001039675	10.1504	10.3656		NM_001039675	9.92455	19.8977
						NM_001039693	0	0		NM_001039693	0	0
						NM_001039705	0.0945213	2.36494		NM_001039705	2.26431	1.58546
						NM_001039803	0	0		NM_001039803	0	0
						NM_001039844	3.21414	2.82502		NM_001039844	2.70481	4.88072
						NM_001039885	1.08335	5.0711		NM_001039885	4.85532	0
						NM_001039887	8.66626	10.7618		NM_001039887	10.3039	5.95312
						NM_001040020	0	0		NM_001040020	0	0
						NM_001040056	39.991	39.9159		NM_001040056	38.2175	33.5855
						NM_001040157	0.275989	0.245792		NM_001040157	0.235334	0.183873
						NM_001040158	34.1312	36.5409		NM_001040158	34.9757	206.902
						NM_001040181	242.299	231.501		NM_001040181	221.65	217.293
						NM_001040182	0.89689	1.44075		NM_001040182	1.37944	1.49908
						NM_001040183	4.43528	5.36409		NM_001040183	5.13585	1.34592
						NM_001040199	2.18374	2.29844		NM_001040199	2.20064	0.952756
						NM_001040200	0.174584	0.262887		NM_001040200	0.251701	0.0389081
						NM_001040425	0	0		NM_001040425	0	0
						NM_001040436	33.9399	34.1397		NM_001040436	32.687	25.2415
						NM_001040439	2.99706	3.18118		NM_001040439	3.04444	2.94733
						NM_001040443	4.28058	4.19469		NM_001040443	4.01621	6.41822
						NM_001040458	2.2527	2.59104		NM_001040458	2.48079	1.1729
						NM_001040619	0.72839	0.1231		NM_001040619	0.117863	0.408535
						NM_001040709	4.10894	4.49712		NM_001040709	4.30577	2.17029
						NM_001042385	0	0		NM_001042385	0	0
						NM_001042386	0	0		NM_001042386	0	0
						NM_001042414	0.741222	0.737904		NM_001042414	0.706506	1.82186
						NM_001042417	0	0		NM_001042417	0	0
						NM_001042425	0.700526	1.16658		NM_001042425	1.11694	0.777577
						NM_001042432	0.65827	0		NM_001042432	0	0
						NM_001042440	4.60167	5.30118		NM_001042440	5.07562	5.49311
						NM_001042453	0	0.0679917		NM_001042453	0.0651867	0
						NM_001042476	0.0419379	0.0181546		NM_001042476	0.0173822	0.0566626
						NM_001042479	14.7514	14.817		NM_001042479	14.1865	14.6444
						NM_001042483	4.46055	0.807547		NM_001042483	0.7738	0
						NM_001042492	1.45485	1.22222		NM_001042492	1.17016	0.00153604
						NM_001042539	21.4181	27.1946		NM_001042539	26.0399	1.87021
						NM_001042540	12.0921	10.1194		NM_001042540	9.68884	41.7767
						NM_001042573	26.7138	27.7157		NM_001042573	26.5364	31.6245
						NM_001042576	5.5404	6.50609		NM_001042576	6.23001	4.60555
						NM_001042589	0.0893459	0		NM_001042589	0	0
						NM_001042590	6.05669	5.45853		NM_001042590	5.22627	3.71336
						NM_001042681	20.3858	20.6326		NM_001042681	19.7547	12.097
						NM_001042728	0	0		NM_001042728	0	0
						NM_001042749	10.6812	7.49538		NM_001042749	7.17645	20.1565
						NM_001048201	63.8177	80.779		NM_001048201	77.3418	81.4006
						NM_001055	21.9438	20.1455		NM_001055	19.2883	10.5994
						NM_001065	39.4578	38.4657		NM_001065	36.829	23.5749
						NM_001076674	0.153582	0.322436		NM_001076674	0.308716	1.09176
						NM_001076682	0	0		NM_001076682	0	0
						NM_001077350	0.0477898	0.196922		NM_001077350	0.188527	0
						NM_001077351	7.22811	10.0003		NM_001077351	9.57488	15.6766
						NM_001077352	247.313	258.04		NM_001077352	247.043	363.43
						NM_001077484	5.09163	5.38119		NM_001077484	5.15223	5.75835
						NM_001079691	0	0		NM_001079691	0	0
						NM_001079802	0.635669	0.167159		NM_001079802	0.160123	0
						NM_001079812	1.80967	1.80371		NM_001079812	1.72727	2.1267
						NM_001079843	2.27984	2.16278		NM_001079843	2.07075	1.7543
						NM_001079866	124.037	142.578		NM_001079866	136.512	124.52
						NM_001079872	39.3777	33.0474		NM_001079872	31.6413	22.8953
						NM_001079880	34.0039	31.8241		NM_001079880	30.47	42.8314
						NM_001079881	8.38897	11.4019		NM_001079881	10.9167	7.73666
						NM_001080419	6.60986	4.80656		NM_001080419	4.60205	5.56356
						NM_001080434	5.55869	5.84412		NM_001080434	5.59545	5.2963
						NM_001080463	0.0134794	0.00489524		NM_001080463	0.00559818	0.015466
						NM_001080469	54.2474	60.0558		NM_001080469	57.5004	39.0942
						NM_001080510	0.00229696	0		NM_001080510	0	0.114682
						NM_001080541	18.7554	19.39		NM_001080541	18.5635	19.038
						NM_001080546	0	0.00143024		NM_001080546	0.00162224	0
						NM_001080976	0.143431	0.189413		NM_001080976	0.181353	0.0837645
						NM_001081461	0.25337	0.295229		NM_001081461	0.282667	0.017698
						NM_001082576	3.43001	0		NM_001082576	0	5.21919
						NM_001082577	0.000176877	0.0189006		NM_001082577	0.0218139	5.89409
						NM_001083590	42.8752	48.642		NM_001083590	46.5722	35.1681
						NM_001083893	0.190767	0.156593		NM_001083893	0.149934	1.51622
						NM_001083913	9.66938	8.63545		NM_001083913	8.26801	9.38926
						NM_001085425	0	0.518046		NM_001085425	0.498044	0
						NM_001085426	0	1.1656		NM_001085426	1.11603	0
						NM_001085427	0.106842	0.0982179		NM_001085427	0.0940398	0
						NM_001085428	5.5418	5.29348		NM_001085428	5.06759	4.21258
						NM_001085458	0	0		NM_001085458	0	0
						NM_001085459	0	0		NM_001085459	0	0
						NM_001085460	2.90339	0.199247		NM_001085460	0.190759	0
						NM_001085461	0	0.0369915		NM_001085461	0.0354155	0
						NM_001085462	0.301343	0.486372		NM_001085462	0.465678	0.442432
						NM_001085463	0	0		NM_001085463	0	0
						NM_001085464	0	0		NM_001085464	0	0
						NM_001085465	0	0.40796		NM_001085465	0.39061	0
						NM_001085466	0.00747362	0.00750605		NM_001085466	0.00858262	0.00863332
						NM_001085467	16.5722	18.3746		NM_001085467	17.5927	22.4214
						NM_001085468	18.8008	16.0212		NM_001085468	15.3381	23.7101
						NM_001085469	5.22877	3.45706		NM_001085469	3.30997	8.51224
						NM_001085487	21.4473	18.5641		NM_001085487	17.7742	19.4721
						NM_001089591	90.8603	86.7599		NM_001089591	83.0682	211.642
						NM_001093767	162.359	168.533		NM_001093767	161.362	179.186
						NM_001098511	0	0		NM_001098511	0	0
						NM_001098512	3.21734	2.76529		NM_001098512	2.64763	8.16936
						NM_001098620	0	0.000819245		NM_001098620	0.000949033	0
						NM_001098632	139.144	138.265		NM_001098632	132.379	159.272
						NM_001098633	10.9541	10.6591		NM_001098633	10.2055	23.016
						NM_001098638	10.8572	10.5328		NM_001098638	10.0847	5.83054
						NM_001098802	0.000299998	1.07777		NM_001098802	1.03308	0.000537363
						NM_001098817	0	0		NM_001098817	0	0
						NM_001098831	1.68993	1.00099		NM_001098831	0.958394	0.983285
						NM_001099285	2415.24	2156.72		NM_001099285	2065.24	2009.52
						NM_001099400	0.0103318	0.000218824		NM_001099400	0.000242148	0.000113759
						NM_001099401	0	0		NM_001099401	0	0
						NM_001099402	61.1678	54.0174		NM_001099402	51.719	58.0935
						NM_001100164	0.569245	0.246263		NM_001100164	0.235878	0
						NM_001100165	5.98059	6.82206		NM_001100165	6.53169	5.4494
						NM_001100418	8.76069	11.5054		NM_001100418	11.0158	2.91784
						NM_001100419	8.87576	5.46715		NM_001100419	5.23452	12.4507
						NM_001100420	12.977	15.7767		NM_001100420	15.1076	0
						NM_001100421	26.0597	18.7907		NM_001100421	17.9889	45.7695
						NM_001100595	15.0836	15.9448		NM_001100595	15.2663	12.0561
						NM_001101	575.981	501.66		NM_001101	480.315	679.33
						NM_001101802	2.27439	2.01758		NM_001101802	1.933	0.000180717
						NM_001102	13.1267	34.7262		NM_001102	33.2966	0.00784425
						NM_001102371	25.2557	26.1921		NM_001102371	25.0776	28.8977
						NM_001102454	1.26854	0.706918		NM_001102454	0.676838	0.963822
						NM_001102610	20.5745	16.8154		NM_001102610	16.0996	25.6868
						NM_001105206	0.00721953	0.00727157		NM_001105206	0.00834035	0.0083358
						NM_001105207	0.282252	0.165885		NM_001105207	0.158196	0.178782
						NM_001105208	13.5085	18.3638		NM_001105208	17.5818	18.0761
						NM_001105209	8.89275	8.07158		NM_001105209	7.72877	10.8079
						NM_001105250	0	0		NM_001105250	0	0
						NM_001105513	0.327307	0.114584		NM_001105513	0.109719	0.380591
						NM_001105537	0.900052	1.06976		NM_001105537	1.02424	0.322018
						NM_001105544	0.0533921	0.00531612		NM_001105544	0.0051022	0
						NM_001105545	0.550814	0.747711		NM_001105545	0.715884	1.92166
						NM_001109891	3.152	1.90034		NM_001109891	1.81948	1.67725
						NM_001110556	7.26352	6.78712		NM_001110556	6.51698	0.00410287
						NM_001110798	0.0988553	0		NM_001110798	0	0
						NM_001111	0	0		NM_001111	0	0
						NM_001111020	25.2581	11.9043		NM_001111020	11.4637	0.994503
						NM_001111112	0.000572452	0.000465078		NM_001111112	0.000532877	0.000817664
						NM_001111113	0.277467	0		NM_001111113	0	0
						NM_001113178	0.353695	0.00123122		NM_001113178	0.0013981	0.0011214
						NM_001113491	2.36539	2.36867		NM_001113491	2.26788	2.31065
						NM_001113493	17.7226	18.7633		NM_001113493	17.9649	12.31
						NM_001114099	0	0		NM_001114099	0	0
						NM_001114100	16.8813	14.7338		NM_001114100	14.1069	18.0561
						NM_001114121	22.9569	17.9481		NM_001114121	17.1844	29.7432
						NM_001114122	0	0		NM_001114122	0	0
						NM_001114123	0	0		NM_001114123	0	0
						NM_001114600	18.5745	19.2641		NM_001114600	18.4438	24.8786
						NM_001114614	98.3322	112.891		NM_001114614	108.088	46.7596
						NM_001114752	0	0		NM_001114752	0	0
						NM_001118890	95.9276	90.6177		NM_001118890	86.7613	121.081
						NM_001122607	2.44221	2.43406		NM_001122607	2.3305	1.23717
						NM_001122633	0.13046	0.0856711		NM_001122633	0.0820258	0.3111
						NM_001122770	27.5594	29.1862		NM_001122770	27.9444	16.3202
						NM_001122823	0.00219953	0.00214371		NM_001122823	0.00243805	0.00196324
						NM_001122956	0	0		NM_001122956	0	0
						NM_001123040	29.4957	25.0098		NM_001123040	23.9456	70.3398
						NM_001123385	7.78469	10.1872		NM_001123385	9.7569	1.24841
						NM_001126121	2.19237	2.7323		NM_001126121	2.61604	0.581186
						NM_001126122	10.0367	10.6899		NM_001126122	10.235	10.9702
						NM_001126129	3.14681	0.987104		NM_001126129	0.945492	1.16302
						NM_001126130	12.0667	12.3688		NM_001126130	11.8426	38.5408
						NM_001126131	3.01945	2.54662		NM_001126131	2.43826	2.66337
						NM_001126181	7.50832	23.6897		NM_001126181	22.6751	0.00148004
						NM_001126336	0	0		NM_001126336	0	0
						NM_001126337	2.34891	2.80031		NM_001126337	2.68116	1.9871
						NM_001127204	4.4003	3.66849		NM_001127204	3.51239	8.76415
						NM_001127206	1.60105	2.31797		NM_001127206	2.21934	2.14505
						NM_001127231	48.7572	50.4641		NM_001127231	48.3153	31.3095
						NM_001127232	0	0		NM_001127232	0	0
						NM_001127362	0	0		NM_001127362	0	0
						NM_001127366	1.21548	0.00657061		NM_001127366	0.00749069	0.301904
						NM_001127399	0.275139	0		NM_001127399	0	0
						NM_001127400	10.5625	9.20802		NM_001127400	8.81487	10.5159
						NM_001127401	0.803494	0.660762		NM_001127401	0.633954	0.00031216
						NM_001127460	1.7183	1.77705		NM_001127460	1.70143	0.502792
						NM_001127612	0	0		NM_001127612	0	0.106647
						NM_001127660	1.49667	0.716753		NM_001127660	0.686256	1.92696
						NM_001127713	0.0961614	0		NM_001127713	0	0
						NM_001127897	22.6245	22.0511		NM_001127897	21.1128	25.8989
						NM_001128126	0	0		NM_001128126	0	0
						NM_001128128	0	0		NM_001128128	0	0.080571
						NM_001128147	4.89221	4.4661		NM_001128147	4.27607	3.28509
						NM_001128159	2.62605	2.37483		NM_001128159	2.27378	2.53117
						NM_001128164	6.10915	5.67666		NM_001128164	5.43512	3.90394
						NM_001128174	24.0673	23.3424		NM_001128174	22.3492	13.6949
						NM_001128219	10.6587	9.47167		NM_001128219	9.06865	19.302
						NM_001128304	0.769681	0.228524		NM_001128304	0.218801	0.253053
						NM_001128305	0.0150558	0.0248003		NM_001128305	0.0237458	0
						NM_001128306	2.9302	3.3293		NM_001128306	3.18763	2.28678
						NM_001128619	92.7504	99.5532		NM_001128619	95.3172	55.942
						NM_001128620	0	0		NM_001128620	0	0.000392512
						NM_001128911	4.67102	0.000693632		NM_001128911	0.00077965	0
						NM_001128912	3.97689	1.98102		NM_001128912	1.89754	3.27873
						NM_001128913	0	0		NM_001128913	0	0
						NM_001128914	28.7798	25.778		NM_001128914	24.681	26.0736
						NM_001130004	0	0		NM_001130004	0	0
						NM_001130005	230.945	202.405		NM_001130005	193.745	266.146
						NM_001130006	83.4763	93.2262		NM_001130006	89.2594	99.6712
						NM_001130040	0.0916389	3.778		NM_001130040	3.61357	3.21648
						NM_001130081	1.92662	1.47093		NM_001130081	1.40831	0.791206
						NM_001130102	3.13593	4.08161		NM_001130102	3.90794	3.83388
						NM_001130105	0.0586277	0.0235481		NM_001130105	0.0225461	0.122505
						NM_001130107	0	0.608367		NM_001130107	0.582799	0
						NM_001130145	0	0		NM_001130145	0	0
						NM_001130475	16.3735	22.0451		NM_001130475	21.1112	1.85768
						NM_001130678	0.596668	0.571586		NM_001130678	0.547135	0.740646
						NM_001130679	0	0		NM_001130679	0.000214633	0
						NM_001130682	0	0		NM_001130682	0	0
						NM_001130683	0.0306604	0.0204445		NM_001130683	0.0195746	0.0606272
						NM_001130685	0	0		NM_001130685	0	0
						NM_001130687	6.1431	6.42362		NM_001130687	6.1503	6.68177
						NM_001130721	4.34922	4.01361		NM_001130721	3.84283	4.12831
						NM_001130824	0.803153	0.918986		NM_001130824	0.879871	0.727766
						NM_001130825	17.8329	29.4204		NM_001130825	28.1025	66.5853
						NM_001130915	11.0176	12.3681		NM_001130915	11.8418	6.04742
						NM_001131028	0.969779	0.631759		NM_001131028	0.60517	2.50506
						NM_001134367	6.52872e-05	5.80863e-05		NM_001134367	6.59533e-05	0
						NM_001134368	22.8001	21.2849		NM_001134368	20.3792	29.1377
						NM_001134484	0	0.540438		NM_001134484	0.517949	0
						NM_001134485	23.2406	21.1485		NM_001134485	20.2479	13.8645
						NM_001134492	44.1478	41.4944		NM_001134492	39.7288	61.665
						NM_001134673	11.5606	6.62733		NM_001134673	6.34187	2.18085
						NM_001134772	0	0		NM_001134772	0	0
						NM_001134773	0	0		NM_001134773	0	0
						NM_001134999	0.00315418	0		NM_001134999	0	0
						NM_001135000	12.9017	14.6289		NM_001135000	14.0064	24.6167
						NM_001135146	15.6556	15.8959		NM_001135146	15.2195	20.9917
						NM_001135147	0.320723	0.17063		NM_001135147	0.163369	0.120737
						NM_001135190	9.56097	8.04937		NM_001135190	7.70686	6.56941
						NM_001135212	29.9227	31.6228		NM_001135212	30.2525	38.3925
						NM_001135554	62.4214	56.6148		NM_001135554	54.2065	94.5755
						NM_001135555	14.3871	17.7607		NM_001135555	17.0036	24.1452
						NM_001135597	0.000480982	0.716777		NM_001135597	0.688843	0.000608869
						NM_001135599	0.000349049	0.000352245		NM_001135599	0.000402321	0.000400439
						NM_001135610	0.384229	0.525269		NM_001135610	0.503096	0.406579
						NM_001135647	1.85341	2.40563		NM_001135647	2.30328	1.19965
						NM_001135662	1.2838	1.60646		NM_001135662	1.53811	1.72148
						NM_001135663	0.98827	0.840496		NM_001135663	0.804703	8.30578e-05
						NM_001135664	2.32045	0.00102487		NM_001135664	0.00116475	3.50604
						NM_001135669	11.113	11.4026		NM_001135669	10.9173	13.2954
						NM_001135673	9.97369	5.98889		NM_001135673	5.73373	11.1831
						NM_001135699	23.325	22.1426		NM_001135699	21.2004	32.9681
						NM_001135700	2.66536	2.04062		NM_001135700	1.9538	3.64079
						NM_001135701	0.736713	0.391463		NM_001135701	0.374807	0.796716
						NM_001135702	0.182856	0.822122		NM_001135702	0.787141	1.62996
						NM_001135705	0.723553	2.76671		NM_001135705	2.64889	1.56222
						NM_001135706	0.000502576	0.000508725		NM_001135706	0.000570209	0.000575312
						NM_001135707	13.3518	12.3595		NM_001135707	11.8336	18.038
						NM_001135774	0.96418	1.05974		NM_001135774	1.01465	0.801044
						NM_001135811	11.8624	11.7526		NM_001135811	11.2523	0.0921505
						NM_001135812	25.8533	28.708		NM_001135812	27.4865	35.4728
						NM_001136036	11.1156	12.6073		NM_001136036	12.0709	6.22302
						NM_001136040	15.1359	6.74825		NM_001136040	6.47012	0.00141951
						NM_001136050	13.4118	11.9922		NM_001136050	11.482	10.251
						NM_001136123	11.2378	9.36356		NM_001136123	8.96514	10.0838
						NM_001136203	1435.53	1295.14		NM_001136203	1240.03	2384.67
						NM_001136205	3.02773	3.16597		NM_001136205	3.03126	2.32547
						NM_001136223	0.198456	0.0179945		NM_001136223	0.019905	0
						NM_001136224	4.68287	5.15177		NM_001136224	4.93039	3.05615
						NM_001136225	27.9935	24.788		NM_001136225	23.7327	31.5669
						NM_001136239	9.45273	9.05718		NM_001136239	8.6718	9.14444
						NM_001136264	3.05165	1.5445		NM_001136264	1.47875	0
						NM_001136266	0	0		NM_001136266	0	0
						NM_001136267	0	0		NM_001136267	0	0
						NM_001136268	1.60384	1.25214		NM_001136268	1.19887	2.38359
						NM_001136269	196.312	177.457		NM_001136269	169.906	253.171
						NM_001136474	1.15272	0.000501289		NM_001136474	0.000544905	0
						NM_001136475	3.36869	4.63816		NM_001136475	4.44077	2.92187
						NM_001137664	72.7615	80.9553		NM_001137664	77.5107	94.0288
						NM_001139459	1.88153	2.34077		NM_001139459	2.24117	0.802542
						NM_001139510	0.0282929	0		NM_001139510	0	0
						NM_001142273	0.00479752	0.00210726		NM_001142273	0.00243957	0.00103789
						NM_001142274	6.70828	11.5319		NM_001142274	11.04	9.34984
						NM_001142305	16.4313	14.5519		NM_001142305	13.9327	33.1777
						NM_001142353	0.25977	0.170012		NM_001142353	0.196227	0.192203
						NM_001142354	3.0466	0		NM_001142354	0	0
						NM_001142434	51.4977	54.1519		NM_001142434	51.8405	57.918
						NM_001142471	9.61517	10.7717		NM_001142471	10.3133	10.9687
						NM_001142546	8.35158	8.33623		NM_001142546	7.98152	6.53673
						NM_001142565	105.393	111.519		NM_001142565	106.765	101.208
						NM_001142650	2.07961	2.12935		NM_001142650	2.03875	3.79173
						NM_001142673	0	0		NM_001142673	0	0
						NM_001142726	10.0316	6.70202		NM_001142726	6.41685	11.0059
						NM_001142730	52.4489	52.2813		NM_001142730	50.0567	163.76
						NM_001143667	55.887	55.3999		NM_001143667	53.0427	35.6823
						NM_001143674	0.0988468	0.080879		NM_001143674	0.0774496	0
						NM_001143885	0	0.00682233		NM_001143885	0.00653204	0
						NM_001143888	0.86674	0.0557961		NM_001143888	0.0536409	1.57289
						NM_001143889	3.24796	6.16484		NM_001143889	5.9059	0
						NM_001143905	0	0		NM_001143905	0	0
						NM_001143943	0	0		NM_001143943	0	0
						NM_001143958	79.7076	86.4555		NM_001143958	82.7769	96.4133
						NM_001143992	56.8557	58.1571		NM_001143992	55.6825	39.196
						NM_001144034	0	0		NM_001144034	0	0
						NM_001144035	0.16283	0.207458		NM_001144035	0.198631	0
						NM_001144036	0	0.025837		NM_001144036	0.0247376	0
						NM_001144037	1.34877	0		NM_001144037	0	0
						NM_001144038	0.35794	1.91266		NM_001144038	1.83128	0.662583
						NM_001144831	5.92444	12.4964		NM_001144831	11.9666	12.3262
						NM_001144920	0	0		NM_001144920	0	0
						NM_001144923	0	0		NM_001144923	0	0
						NM_001144932	0	0		NM_001144932	0	0
						NM_001144995	13.4751	13.4894		NM_001144995	12.9154	18.0939
						NM_001145	24.032	27.4348		NM_001145	26.2674	31.335
						NM_001145079	0	0		NM_001145079	0	0
						NM_001145166	0	0		NM_001145166	0	0
						NM_001145167	0.112918	0.150676		NM_001145167	0.144265	0
						NM_001145191	11.5863	10.6983		NM_001145191	10.2431	8.82329
						NM_001145308	0.367596	0.341788		NM_001145308	0.327245	0.134753
						NM_001145347	20.8919	22.5983		NM_001145347	21.6367	29.5931
						NM_001145399	1.84214	1.63724		NM_001145399	1.56757	0.655843
						NM_001145412	0.00306981	0.00251847		NM_001145412	0.00286864	0.0028808
						NM_001145413	1.38928	1.31382		NM_001145413	1.25745	1.84922
						NM_001145418	13.5484	14.1929		NM_001145418	13.589	11.4625
						NM_001145426	1046.73	1049.19		NM_001145426	1004.55	647.876
						NM_001145444	29.1495	22.4045		NM_001145444	21.4587	18.4779
						NM_001145445	31.9111	38.8905		NM_001145445	37.228	37.5678
						NM_001145512	0	0		NM_001145512	0	0
						NM_001145638	6.23943	8.57673		NM_001145638	8.21106	1.5643
						NM_001145713	72.8398	65.1748		NM_001145713	62.397	139.662
						NM_001145714	6.75574	7.21952		NM_001145714	6.91825	24.8614
						NM_001145775	0.0142064	0.0231608		NM_001145775	0.0221753	0
						NM_001145776	0.0150515	0.0246396		NM_001145776	0.0235912	0.357003
						NM_001145777	0.0122282	0		NM_001145777	0	0
						NM_001145795	1.02637	3.35156		NM_001145795	3.20852	3.88226
						NM_001145796	0.00377339	0.00221955		NM_001145796	0.00253249	0.000549201
						NM_001145797	1.97961	0.821441		NM_001145797	0.786506	0
						NM_001145845	0.547393	0.792836		NM_001145845	0.761214	0.00145869
						NM_001146054	0.000182858	0.000181459		NM_001146054	0.000205619	0.000239434
						NM_001146156	10.4487	10.2343		NM_001146156	9.79869	15.8681
						NM_001146178	0	0		NM_001146178	0	0
						NM_001146179	0	0		NM_001146179	0	0
						NM_001146213	1.08737	0.341817		NM_001146213	0.327029	0
						NM_001146214	0.0502451	0.0308564		NM_001146214	0.0295438	0
						NM_001146218	69.1905	63.8645		NM_001146218	61.1471	90.0728
						NM_001146274	0	0		NM_001146274	0	0
						NM_001146283	0.861792	1.03302		NM_001146283	0.989082	0
						NM_001146284	2.63096	2.43699		NM_001146284	2.33353	0.00106559
						NM_001146285	1.30638	1.03592		NM_001146285	0.991918	0
						NM_001146286	26.7998	9.10782		NM_001146286	8.71903	2.8751
						NM_001146314	5.58304	5.28442		NM_001146314	5.05956	3.01877
						NM_001146335	0.684269	0.718554		NM_001146335	0.687494	0
						NM_001146695	0.0508587	0.0199652		NM_001146695	0.0191166	0
						NM_001146702	13.0101	16.0383		NM_001146702	15.3558	39.1989
						NM_001159547	7.45234	3.80233		NM_001159547	3.64368	4.36744
						NM_001159596	6.53928	21.8667		NM_001159596	20.9375	32.6625
						NM_001159629	8.3745	7.12767		NM_001159629	6.82416	6.14272
						NM_001159677	0	0		NM_001159677	0	0
						NM_001160210	0.178983	0.154905		NM_001160210	0.179422	0.172347
						NM_001160407	14.6471	20.936		NM_001160407	20.0452	10.9047
						NM_001160423	13.9892	13.6534		NM_001160423	13.0711	4.87402
						NM_001161354	25.6951	23.8524		NM_001161354	22.8374	40.0219
						NM_001161560	0.211846	0		NM_001161560	0	0
						NM_001161561	0.23545	0		NM_001161561	0	9.19426e-05
						NM_001161562	1.26104	0		NM_001161562	0	0
						NM_001161563	0.0449016	0		NM_001161563	0	0
						NM_001161564	0.25142	0		NM_001161564	0	0
						NM_001161565	0.279838	1.13272		NM_001161565	1.08452	2.34752
						NM_001161566	1.57644	2.62748		NM_001161566	2.51568	0
						NM_001161587	25.3328	22.9319		NM_001161587	21.9505	15.877
						NM_001161619	59.9708	59.2101		NM_001161619	56.6888	113.617
						NM_001161725	0.719065	0.80178		NM_001161725	0.767906	0
						NM_001161726	4.04319	3.91775		NM_001161726	3.75081	4.55658
						NM_001162383	0.339309	0.333278		NM_001162383	0.319097	0.369873
						NM_001162384	14.6918	14.4305		NM_001162384	13.8165	16.0157
						NM_001162501	0	0		NM_001162501	0	0.005095
						NM_001162861	0	0		NM_001162861	0	0
						NM_001162862	633.549	704.914		NM_001162862	674.92	838.507
						NM_001163285	2.08873	2.87554		NM_001163285	2.75307	0
						NM_001163286	15.5902	13.507		NM_001163286	12.9323	17.504
						NM_001163287	247.976	223.196		NM_001163287	213.699	334.753
						NM_001163417	0.835754	0.845246		NM_001163417	0.809202	0
						NM_001163418	0	0		NM_001163418	0	1.26353
						NM_001163508	0.590469	0.240103		NM_001163508	0.229231	0
						NM_001163509	0	0		NM_001163509	0	0
						NM_001163811	0.023722	0.0774053		NM_001163811	0.0741106	0.0967192
						NM_001163812	0	5.33013		NM_001163812	5.10901	0
						NM_001163813	0	0.255439		NM_001163813	0.24457	0.449492
						NM_001163814	0	0		NM_001163814	0	0
						NM_001163817	1.31772	1.14699		NM_001163817	1.09819	2.74324
						NM_001164097	8.68362	7.80633		NM_001164097	7.47418	8.04044
						NM_001164098	0	0		NM_001164098	0	0
						NM_001164165	0	0		NM_001164165	0	0
						NM_001164211	0	0.000211647		NM_001164211	0.00024116	0
						NM_001164213	6.78751	7.1982		NM_001164213	6.89192	4.90476
						NM_001164273	10.4364	9.9527		NM_001164273	9.53064	5.59408
						NM_001164277	1.20939	0.532621		NM_001164277	0.509993	0.25246
						NM_001164278	0	0		NM_001164278	0	0
						NM_001164280	0	0		NM_001164280	0	0
						NM_001164391	1.29028	0		NM_001164391	0	0
						NM_001164392	8.53634	5.6654		NM_001164392	5.42468	9.3178
						NM_001164393	15.0927	23.2932		NM_001164393	22.3017	14.073
						NM_001164468	17.821	16.7291		NM_001164468	16.0173	10.029
						NM_001164469	0	0		NM_001164469	0	0
						NM_001164501	0.175627	0.381366		NM_001164501	0.365129	0.0892866
						NM_001164502	11.454	9.56256		NM_001164502	9.15505	20.9147
						NM_001164603	31.1648	42.1568		NM_001164603	40.363	89.2855
						NM_001164605	0.534241	0.341378		NM_001164605	0.326852	0
						NM_001164629	0	0		NM_001164629	0	0
						NM_001164814	6.43437	5.79715		NM_001164814	5.55022	17.7693
						NM_001164815	30.8809	32.2248		NM_001164815	30.8537	41.1924
						NM_001164816	30.4857	29.6339		NM_001164816	28.373	25.1321
						NM_001164817	22.8307	22.5908		NM_001164817	21.6296	27.7131
						NM_001166111	2.14421	2.46177		NM_001166111	2.35702	2.28398
						NM_001166139	9.31273	8.60075		NM_001166139	8.2348	4.41945
						NM_001166175	2.42881	2.08132		NM_001166175	1.99273	0
						NM_001166176	0.400618	0.693681		NM_001166176	0.664557	0
						NM_001166279	0.00733881	0.0276573		NM_001166279	0.0315878	0.0316669
						NM_001166346	60.7085	59.4943		NM_001166346	56.9628	162.886
						NM_001166392	4.53172	4.43123		NM_001166392	4.24268	5.39804
						NM_001166415	0.242632	0.0172726		NM_001166415	0.0165377	0
						NM_001166418	2.92112	1.55511		NM_001166418	1.48894	2.27257
						NM_001166419	0	0		NM_001166419	0	0
						NM_001166420	0	0		NM_001166420	0	0
						NM_001166422	107.295	111.83		NM_001166422	107.071	128.042
						NM_001166448	0.646168	1.17979		NM_001166448	1.12959	1.17749
						NM_001166600	3.92557	4.43973		NM_001166600	4.25082	5.91196
						NM_001166686	6.08826	6.11397		NM_001166686	5.85382	7.89536
						NM_001166695	0.166069	0.621025		NM_001166695	0.594603	0
						NM_001166696	32.8473	30.7866		NM_001166696	29.4766	37.3574
						NM_001166699	23.3713	26.9381		NM_001166699	25.7905	30.9857
						NM_001166700	0.0123109	0.00763847		NM_001166700	0.00873116	0.290638
						NM_001166701	18.506	22.812		NM_001166701	21.8395	1.16637
						NM_001166702	3.6534	2.86425		NM_001166702	2.74238	3.1594
						NM_001166703	0	0.479619		NM_001166703	0.459212	0.0647071
						NM_001166704	0.0983132	0.00225998		NM_001166704	0.00258147	7.8136
						NM_001167	2.97726	2.55835		NM_001167	2.44949	2.33574
						NM_001167575	3.43128	3.32083		NM_001167575	3.18092	8.29343
						NM_001167674	0.53293	0.000468369		NM_001167674	0.000536516	0.000535662
						NM_001167675	8.12778	8.99871		NM_001167675	8.61573	8.68369
						NM_001167857	0.835742	1.12685		NM_001167857	1.07895	0
						NM_001167858	16.0867	18.5829		NM_001167858	17.7922	27.9119
						NM_001167970	0	0		NM_001167970	0	0.00413455
						NM_001167971	0	0.000444216		NM_001167971	0.000504531	0.355844
						NM_001167972	16.5665	15.9462		NM_001167972	15.2676	21.188
						NM_001168303	14.9448	17.8619		NM_001168303	17.1019	22.7348
						NM_001168393	0.446469	0.537703		NM_001168393	0.515081	0
						NM_001168394	11.3885	11.5985		NM_001168394	11.1047	14.211
						NM_001168467	0.297151	0.208575		NM_001168467	0.199699	0.948579
						NM_001168683	0	0		NM_001168683	0	0
						NM_001170639	0.000373018	0		NM_001170639	0	0
						NM_001170640	6.02503	7.41523		NM_001170640	7.09971	6.79376
						NM_001170670	0	0.461017		NM_001170670	0.441401	0
						NM_001170747	55.8123	51.2455		NM_001170747	49.0633	21.1255
						NM_001170806	12.6327	18.3677		NM_001170806	17.5862	13.7696
						NM_001171091	0	0		NM_001171091	0	0
						NM_001171137	6.32824	6.15983		NM_001171137	5.89773	11.0353
						NM_001171162	1.00888	0.904595		NM_001171162	0.866108	0.874255
						NM_001171163	7.18056	10.9717		NM_001171163	10.5049	11.9638
						NM_001171603	1.57417	1.24658		NM_001171603	1.19354	0.547397
						NM_001171606	5.3713	4.2146		NM_001171606	4.03527	4.02243
						NM_001171613	22.6295	19.3614		NM_001171613	18.5376	16.7482
						NM_001171617	3.81232	2.98841		NM_001171617	2.86126	5.41211
						NM_001171818	0	0		NM_001171818	0	0
						NM_001171819	0	0		NM_001171819	0	0
						NM_001171820	12.132	12.0294		NM_001171820	11.5176	8.9666
						NM_001172309	3.75249	3.37063		NM_001172309	3.22694	6.31675
						NM_001172712	0	1.35637		NM_001172712	1.29926	5.4281
						NM_001172713	28.5712	25.356		NM_001172713	24.2672	45.1252
						NM_001173408	48.8846	56.6486		NM_001173408	54.2382	65.4384
						NM_001173431	0.137766	0		NM_001173431	0	0
						NM_001173482	0.648954	0.567538		NM_001173482	0.543389	1.19492
						NM_001173982	6.99843	5.85639		NM_001173982	5.60517	5.03175
						NM_001174084	1.83602	1.92384		NM_001174084	1.84198	0
						NM_001174085	32.8977	36.3528		NM_001174085	34.806	40.2156
						NM_001174093	18.8934	21.2271		NM_001174093	20.3172	19.9865
						NM_001174094	0	0		NM_001174094	0	0
						NM_001174095	0	0.0803586		NM_001174095	0.0769396	0
						NM_001174096	5.76298	3.16441		NM_001174096	3.03279	11.0576
						NM_001174125	0.0307217	0.343067		NM_001174125	0.328469	0
						NM_001177304	0.349581	0.380015		NM_001177304	0.363846	0.234583
						NM_001177381	0	0		NM_001177381	0	0
						NM_001177382	0	0		NM_001177382	0	0
						NM_001177383	0	0		NM_001177383	0	0
						NM_001177384	0.0357224	0.0357392		NM_001177384	0.0408599	0.0409864
						NM_001177562	0	0		NM_001177562	0	0
						NM_001177563	0.233874	0.22984		NM_001177563	0.220055	0.827174
						NM_001177701	0	0		NM_001177701	0	3.82481
						NM_001177801	0.214509	1.58876		NM_001177801	1.52115	0
						NM_001177802	0	0		NM_001177802	0	0
						NM_001178	0	0		NM_001178	0	0
						NM_001178078	0	0		NM_001178078	0	0
						NM_001178080	0	0		NM_001178080	0	0
						NM_001178081	0	0.000307483		NM_001178081	0.00035226	0.000316116
						NM_001178096	6.38419	6.64919		NM_001178096	6.3659	3.69631
						NM_001178116	0	0		NM_001178116	0	0
						NM_001178117	134.502	160.907		NM_001178117	154.059	81.1713
						NM_001178119	0	0.00703331		NM_001178119	0.00793929	0.00791362
						NM_001178120	0	0		NM_001178120	0	0
						NM_001178121	0	0		NM_001178121	0	0
						NM_001178122	0	0		NM_001178122	0	0
						NM_001178123	0	0		NM_001178123	0	0
						NM_001178124	0	0		NM_001178124	0	0
						NM_001178125	43.4455	35.0889		NM_001178125	33.5959	55.2952
						NM_001178133	21.654	24.2726		NM_001178133	23.2398	14.0565
						NM_001182	1.25998	0.415629		NM_001182	0.398317	0
						NM_001184743	5.32398	0.00319665		NM_001184743	0.00365569	0.00364619
						NM_001184796	0.00196608	0.00176399		NM_001184796	0.00202089	0.00224936
						NM_001184854	11.5026	20.1708		NM_001184854	19.3134	26.7668
						NM_001184856	21.9018	15.5915		NM_001184856	14.9272	32.1038
						NM_001184891	0.158062	0		NM_001184891	0	0
						NM_001184892	23.2024	25.125		NM_001184892	24.0559	20.5156
						NM_001184979	1214.67	1222.93		NM_001184979	1170.89	2001.08
						NM_001184987	5.6056	7.61592		NM_001184987	7.29187	4.7526
						NM_001184988	0	0.401172		NM_001184988	0.38411	2.6716
						NM_001184989	0	0.568525		NM_001184989	0.544341	0.334733
						NM_001184990	0.613785	0		NM_001184990	0	3.00776
						NM_001184998	5.64034	0.0206418		NM_001184998	0.0236485	0.0236381
						NM_001184999	0.0471845	5.1612		NM_001184999	4.93382	5.04452
						NM_001185012	0	0		NM_001185012	0	29.0208
						NM_001185077	0	0		NM_001185077	0	0
						NM_001185078	0	0		NM_001185078	0	0
						NM_001185092	0.142504	0.120705		NM_001185092	0.115569	0
						NM_001185094	0	0.10921		NM_001185094	0.104563	0.788507
						NM_001190241	0.108299	0.0430295		NM_001190241	0.0411986	0
						NM_001190316	0.905234	0		NM_001190316	0	0
						NM_001190317	2.48426	2.41749		NM_001190317	2.31462	2.40012
						NM_001190442	0.0770191	0.0604902		NM_001190442	0.0579175	0.0175262
						NM_001190799	37.7646	39.2114		NM_001190799	37.5415	39.8273
						NM_001190918	7.92764	10.8286		NM_001190918	10.3687	1.24325
						NM_001190946	7.01825	6.94801		NM_001190946	6.65201	4.39936
						NM_001191028	35.2416	30.0959		NM_001191028	28.8154	39.7037
						NM_001193286	13.5056	13.7707		NM_001193286	13.1847	18.97
						NM_001193334	0.211238	0		NM_001193334	0	0
						NM_001193349	0	0.0219221		NM_001193349	0.0209893	0
						NM_001193350	15.1904	12.9299		NM_001193350	12.3764	2.65617
						NM_001193478	7.82528	9.47034		NM_001193478	9.06738	12.1199
						NM_001193483	12.9892	12.9525		NM_001193483	12.4014	31.1834
						NM_001193495	0	0.278476		NM_001193495	0.266627	0.314444
						NM_001193537	0.732349	0.778614		NM_001193537	0.745482	4.69564
						NM_001193538	28.6496	24.2209		NM_001193538	23.1903	36.9644
						NM_001193582	0	0		NM_001193582	0	0
						NM_001193583	0	0.0019413		NM_001193583	0.00220322	0
						NM_001193584	2.18296	1.88854		NM_001193584	1.80782	1.40848
						NM_001193646	30.497	26.2949		NM_001193646	25.1761	17.704
						NM_001194995	4.71691	4.63895		NM_001194995	4.44157	4.2995
						NM_001195044	0.420337	1.35697		NM_001195044	1.29843	0
						NM_001195053	0	0.127739		NM_001195053	0.122306	0
						NM_001195054	0	0		NM_001195054	0	0
						NM_001195055	1.72883	0.825594		NM_001195055	0.790468	0
						NM_001195056	3.51955	2.07274		NM_001195056	1.98454	3.86924
						NM_001195057	4.10087	8.22497		NM_001195057	7.87508	0.353792
						NM_001195059	0	0		NM_001195059	0	0
						NM_001195076	8.00972	7.62398		NM_001195076	7.29958	4.40253
						NM_001195220	30.2792	31.6224		NM_001195220	30.2769	19.9147
						NM_001195604	26.1051	23.8782		NM_001195604	22.8606	47.0943
						NM_001195620	19.3111	19.1669		NM_001195620	18.3512	3.36113
						NM_001195639	0	0		NM_001195639	0	0
						NM_001197051	0	0.00126214		NM_001197051	0.00143854	0
						NM_001197115	23.3837	27.7431		NM_001197115	26.5626	43.4465
						NM_001197238	26.9472	24.0612		NM_001197238	23.0374	27.4129
						NM_001197239	17.0153	15.5163		NM_001197239	14.8561	12.5607
						NM_001197240	2.11711	2.26536		NM_001197240	2.16897	2.88148
						NM_001197297	5.98811	6.44833		NM_001197297	6.17395	8.79171
						NM_001197320	0	0		NM_001197320	0	0
						NM_001198525	0.232184	1.6417		NM_001198525	1.57188	0
						NM_001198526	0	0		NM_001198526	0	0.875369
						NM_001198527	0	0		NM_001198527	0	0
						NM_001198528	0	0		NM_001198528	0	0
						NM_001198529	0.00126725	0.00108094		NM_001198529	0.00123204	0
						NM_001198530	44.5042	47.1661		NM_001198530	45.1599	59.631
						NM_001198531	0	2.29006		NM_001198531	2.19266	0
						NM_001198569	0	0		NM_001198569	0	0
						NM_001198773	0.92799	1.59938		NM_001198773	1.53162	0
						NM_001198775	0.424705	0.354291		NM_001198775	0.339216	0.758153
						NM_001198793	3.97726	5.6992		NM_001198793	5.4567	2.47719
						NM_001198843	37.6578	40.8655		NM_001198843	39.1267	135.951
						NM_001198844	1.63262	0.904818		NM_001198844	0.866318	0.518194
						NM_001198945	0	0		NM_001198945	0	0
						NM_001198963	2.59701	2.05563		NM_001198963	1.9681	2.76751
						NM_001199	2.69951	2.55888		NM_001199	2.44997	4.93086
						NM_001199022	10.4229	10.0478		NM_001199022	9.61984	14.3191
						NM_001199135	25.5386	19.8165		NM_001199135	18.9733	29.8655
						NM_001199155	0.000492692	1.27786		NM_001199155	1.22297	0
						NM_001199156	7.6506	8.27955		NM_001199156	7.93074	4.18161
						NM_001199157	0	2.66705		NM_001199157	2.55512	0
						NM_001199158	27.7448	24.0415		NM_001199158	23.0138	36.3713
						NM_001199383	15.278	19.0386		NM_001199383	18.2285	15.3663
						NM_001199388	8.24616	4.79743		NM_001199388	4.59455	13.0439
						NM_001199492	9.31943	16.9008		NM_001199492	16.1841	41.1917
						NM_001199619	4.4101	3.89615		NM_001199619	3.73037	5.01277
						NM_001199620	1.48707	1.06346		NM_001199620	1.01821	0
						NM_001199629	3.30253	5.89845		NM_001199629	5.64747	3.61065
						NM_001199741	32.8066	27.6638		NM_001199741	26.4867	5.39359
						NM_001199742	97.448	101.884		NM_001199742	97.549	72.0306
						NM_001199782	0.124295	0.112603		NM_001199782	0.107814	1.58943
						NM_001199823	6.29921	2.0103		NM_001199823	1.92477	6.66325
						NM_001199839	1.76068	2.17272		NM_001199839	2.08027	3.08983
						NM_001199864	17.7342	17.2291		NM_001199864	16.496	32.249
						NM_001199875	0.0705114	0.17769		NM_001199875	0.17013	0
						NM_001199876	3.47943	3.58821		NM_001199876	3.43553	3.24132
						NM_001199877	3.79217	5.02606		NM_001199877	4.8122	7.08081
						NM_001199878	0.637615	0.459576		NM_001199878	0.440021	0.100886
						NM_001199885	0.906636	0.42568		NM_001199885	0.407569	3.58316
						NM_001201366	0.266823	0.343341		NM_001201366	0.328731	1.84258
						NM_001201372	9.42016	9.75976		NM_001201372	9.34448	15.7564
						NM_001201575	0	0.0297221		NM_001201575	0.0284575	0.112343
						NM_001202404	13.1329	14.8019		NM_001202404	14.1717	17.0226
						NM_001202464	4.33922	4.09283		NM_001202464	3.91868	6.23878
						NM_001202465	0	0		NM_001202465	0	0
						NM_001202466	0	0		NM_001202466	0	0
						NM_001202489	0.163008	0.316522		NM_001202489	0.303054	0.112712
						NM_001202859	4.45441	0.0156896		NM_001202859	0.0180885	0.000424097
						NM_001203249	0	0		NM_001203249	0	0
						NM_001203263	0	0		NM_001203263	0	0
						NM_001203264	0.0262237	0.0262274		NM_001203264	0.0299391	0.0298859
						NM_001203265	5.82209	7.28549		NM_001203265	6.97065	13.2905
						NM_001204	16.2074	15.8391		NM_001204	15.1651	11.3578
						NM_001204106	0.282717	0		NM_001204106	0	0.194399
						NM_001204107	0	0		NM_001204107	0	0
						NM_001204108	0	0		NM_001204108	0	0
						NM_001204109	0.00475856	0		NM_001204109	0	0
						NM_001204110	0	0		NM_001204110	0	0
						NM_001204111	0	0		NM_001204111	0	0
						NM_001204112	0	0		NM_001204112	0	0
						NM_001204113	0	0		NM_001204113	0	0
						NM_001204136	0	0		NM_001204136	0	0
						NM_001204137	0	0		NM_001204137	0	0
						NM_001204138	0	0		NM_001204138	0	0
						NM_001204139	0	0		NM_001204139	0	0
						NM_001204140	2.23412	1.47444		NM_001204140	1.4117	0.312956
						NM_001204141	0.054187	0.290557		NM_001204141	0.278194	0.666778
						NM_001204142	0.156383	0.696964		NM_001204142	0.667308	0.622885
						NM_001204151	0	0		NM_001204151	0	0
						NM_001204173	0.409711	0.301377		NM_001204173	0.288554	0.3067
						NM_001204182	49.9851	61.6941		NM_001204182	59.069	69.0159
						NM_001204183	0	0		NM_001204183	0	0
						NM_001204402	65.5116	55.5134		NM_001204402	53.1513	76.5654
						NM_001204450	36.2785	35.0976		NM_001204450	33.6042	28.4966
						NM_001204451	0	0		NM_001204451	0	0
						NM_001204453	101.691	96.9822		NM_001204453	92.8556	254.888
						NM_001204502	0	0.29492		NM_001204502	0.282187	0
						NM_001204503	0	0.16902		NM_001204503	0.162019	0.000282491
						NM_001204514	0	0		NM_001204514	0	0
						NM_001204516	0	0		NM_001204516	0	0
						NM_001204517	0	0		NM_001204517	0	0
						NM_001204857	54.4315	47.0848		NM_001204857	45.0814	120.796
						NM_001204858	0.0978675	0.0254807		NM_001204858	0.0243965	0
						NM_001204859	0.817776	0.0255468		NM_001204859	0.0244598	0.409357
						NM_001204860	0.367068	0.148102		NM_001204860	0.1418	0.323484
						NM_001204861	0	0		NM_001204861	0	0
						NM_001204862	0.11126	0.0230651		NM_001204862	0.0220836	0
						NM_001204863	0.918367	1.07141		NM_001204863	1.02582	0.891964
						NM_001204864	0.788554	0.843414		NM_001204864	0.807527	0.507475
						NM_001204868	0	0		NM_001204868	0	0.40653
						NM_001205119	0	0		NM_001205119	0	0
						NM_001205120	0.249023	0		NM_001205120	0	0
						NM_001205121	0	0.463088		NM_001205121	0.407169	0
						NM_001205122	25.2441	25.5854		NM_001205122	24.4981	39.2194
						NM_001205194	50.6689	43.7257		NM_001205194	41.8645	93.0334
						NM_001205254	6.78761	5.88768		NM_001205254	5.63716	6.93957
						NM_001206484	0	0.00621756		NM_001206484	0.00708189	0
						NM_001206488	0	1.49021		NM_001206488	1.42677	0
						NM_001206524	0.167249	0.346303		NM_001206524	0.331483	0.206849
						NM_001206540	0	0		NM_001206540	0	0
						NM_001206541	0	0		NM_001206541	0	0
						NM_001206542	0.1246	0.0621381		NM_001206542	0.0594867	0
						NM_001206612	4.06259	9.33858		NM_001206612	8.93994	4.87224
						NM_001206833	28.4167	28.3976		NM_001206833	27.189	27.2997
						NM_001206836	32.6925	28.246		NM_001206836	27.0421	35.1561
						NM_001206883	0	0		NM_001206883	0	0
						NM_001206884	0	0		NM_001206884	0	0
						NM_001206885	0	0		NM_001206885	0	0
						NM_001206886	0	0		NM_001206886	0	0
						NM_001206887	0	0		NM_001206887	0	0
						NM_001206888	0	0		NM_001206888	0	0
						NM_001206889	0	2.60009		NM_001206889	2.48947	4.95683
						NM_001206890	0	0.838152		NM_001206890	0.802489	0
						NM_001206891	0	0.462257		NM_001206891	0.442585	0
						NM_001206897	1.19701	0.326442		NM_001206897	0.312562	1.98393
						NM_001206983	0	2.25971		NM_001206983	2.16355	0
						NM_001206984	4.67249	5.70108		NM_001206984	5.45848	0.496
						NM_001206985	5.93652	0.0010551		NM_001206985	0.0011915	11.3693
						NM_001206986	0	0		NM_001206986	0	0.000307417
						NM_001206987	6.18659	3.22162		NM_001206987	3.08452	1.42538
						NM_001207012	13.8704	15.223		NM_001207012	14.5758	15.6576
						NM_001207051	5.48181	0.00472147		NM_001207051	0.00535608	0.0100846
						NM_001217	137.561	130.329		NM_001217	124.784	216.259
						NM_001220482	18.3105	0.121346		NM_001220482	0.1236	11.9163
						NM_001226	40.2819	36.5504		NM_001226	34.9952	88.8549
						NM_001230	0.000419047	0.000433789		NM_001230	0.000487555	0.000486723
						NM_001242374	76.1456	71.29		NM_001242374	68.2558	64.7457
						NM_001242375	3.87619	4.47622		NM_001242375	4.28691	0.187299
						NM_001242414	0.00432912	0.00527349		NM_001242414	0.00602644	0.0060761
						NM_001242415	0.16439	0.118493		NM_001242415	0.113451	0
						NM_001242416	2.62662	0.899634		NM_001242416	0.861358	0
						NM_001242417	0	0		NM_001242417	0	0
						NM_001242418	0	0		NM_001242418	0	0
						NM_001242463	2.35155	2.15517		NM_001242463	2.06346	1.73408
						NM_001242484	1.02226	0.830099		NM_001242484	0.794781	0.422495
						NM_001242493	0	0		NM_001242493	0	0
						NM_001242494	1.4842	2.08874		NM_001242494	1.99989	0
						NM_001242498	51.6154	36.5874		NM_001242498	35.0267	32.7789
						NM_001242500	0	0		NM_001242500	0	0
						NM_001242501	10.0258	9.72512		NM_001242501	9.31131	8.16507
						NM_001242534	3.18149	3.30416		NM_001242534	3.16357	0.977292
						NM_001242607	0	0		NM_001242607	0	0
						NM_001242608	10.0094	8.53685		NM_001242608	8.17362	5.28911
						NM_001242713	33.6719	29.0669		NM_001242713	27.8301	26.2979
						NM_001242801	0.503572	0.577961		NM_001242801	0.553368	0.693301
						NM_001242802	0.284276	0.118831		NM_001242802	0.113774	0
						NM_001242835	0.00085557	0.000850793		NM_001242835	0.000977693	0.000981004
						NM_001242836	1.08995	1.18719		NM_001242836	1.13651	0.601649
						NM_001242844	0	0		NM_001242844	0	0
						NM_001242845	0.989295	0		NM_001242845	0	0.249137
						NM_001242846	0	0.28264		NM_001242846	0.270618	0
						NM_001242847	0.000787063	0		NM_001242847	0	0
						NM_001242848	0	0		NM_001242848	0	0
						NM_001242849	45.0776	52.5838		NM_001242849	50.3464	43.1578
						NM_001242850	4.31317	3.81653		NM_001242850	3.65414	5.80828
						NM_001242852	0	0		NM_001242852	0	0
						NM_001242911	0	0.000925374		NM_001242911	0.001061	0
						NM_001242912	0.184448	0.52762		NM_001242912	0.505168	0.224217
						NM_001242917	0.0617449	0		NM_001242917	0	0.156112
						NM_001242918	16.8545	13.2567		NM_001242918	12.6924	25.8931
						NM_001242956	0.149997	0.0513889		NM_001242956	0.0492023	0.205856
						NM_001243247	0	0		NM_001243247	0	0
						NM_001243248	0	0		NM_001243248	0	0
						NM_001243249	0.699321	0.418159		NM_001243249	0.401117	0
						NM_001243280	0	2.02436		NM_001243280	1.9381	1.64432
						NM_001243281	0	0		NM_001243281	0	0
						NM_001243283	738.792	677.117		NM_001243283	648.306	505.816
						NM_001243332	0	0		NM_001243332	0	0
						NM_001243333	0	0		NM_001243333	0	0
						NM_001243342	2.95087	3.66517		NM_001243342	3.50907	5.33787
						NM_001243475	7.8304	9.56792		NM_001243475	9.1608	2.55134
						NM_001243532	6.88641	5.96523		NM_001243532	5.71137	5.00051
						NM_001243564	0.00588274	0.00586623		NM_001243564	0.00671535	0.00671559
						NM_001243565	4.40563	3.35834		NM_001243565	3.21432	7.48652
						NM_001243645	3.49762	2.90006		NM_001243645	2.77664	4.68104
						NM_001243650	0.484673	0.731573		NM_001243650	0.70044	0.366497
						NM_001243658	0	0		NM_001243658	0	0
						NM_001243659	4.49979	0.00316886		NM_001243659	0.00365546	0.00364775
						NM_001243732	5.20678	5.5526		NM_001243732	5.31633	7.46347
						NM_001243770	85.4781	85.2346		NM_001243770	81.6078	118.515
						NM_001243773	0.0208968	0		NM_001243773	0	0
						NM_001243774	0	0		NM_001243774	0	0.0298613
						NM_001243789	0	0		NM_001243789	0	0
						NM_001243952	0	0		NM_001243952	0	0
						NM_001243953	83.042	88.8615		NM_001243953	85.078	80.297
						NM_001243963	0	4.99342e-05		NM_001243963	5.68336e-05	0.285126
						NM_001244262	1.47541	1.25874		NM_001244262	1.20518	2.07618
						NM_001244664	117.583	109.254		NM_001244664	104.605	107.927
						NM_001244666	2.16821	1.06299		NM_001244666	1.01975	0.000302685
						NM_001244735	2.57918	1.53997		NM_001244735	1.47445	2.07456
						NM_001244767	12.8213	11.0114		NM_001244767	10.5429	5.78436
						NM_001244815	3.41772	2.74521		NM_001244815	2.6284	4.55532
						NM_001244846	0	0		NM_001244846	0	0
						NM_001244972	0.0972628	0		NM_001244972	0.00017848	0
						NM_001244973	0.159542	0.000264498		NM_001244973	0.000240109	0
						NM_001244984	29.6698	33.6142		NM_001244984	32.184	47.1991
						NM_001244990	0	0.00599076		NM_001244990	0.00573586	0
						NM_001244992	0	0.0381633		NM_001244992	0.0365395	0
						NM_001248011	27.9512	32.0987		NM_001248011	30.7321	34.5925
						NM_001252006	0	0		NM_001252006	0	0.444932
						NM_001252007	0	0		NM_001252007	0	0
						NM_001252043	0	0		NM_001252043	0	0
						NM_001252091	4.29938	3.17519		NM_001252091	3.03852	18.4263
						NM_001252152	0.415641	0.120115		NM_001252152	0.115004	0
						NM_001252499	52.5639	46.9924		NM_001252499	44.9928	37.0159
						NM_001252500	3.50683	3.18159		NM_001252500	3.04621	0
						NM_001252660	0	0		NM_001252660	0	0
						NM_001253835	12.3807	14.0144		NM_001253835	13.4181	4.41878
						NM_001253866	23.1477	24.0065		NM_001253866	22.984	47.1496
						NM_001254726	11.9635	10.8747		NM_001254726	10.412	19.265
						NM_001254727	0	0		NM_001254727	0	0
						NM_001254738	20.2801	19.5221		NM_001254738	18.6915	16.4005
						NM_001254740	6.97461	2.05798		NM_001254740	1.97044	1.84802
						NM_001254756	3.87376	4.76754		NM_001254756	4.56468	21.2935
						NM_001254943	0.431667	0.490366		NM_001254943	0.469434	0
						NM_001256126	0.00290301	0.00253982		NM_001256126	0.0028921	0.00576527
						NM_001256282	0	0		NM_001256282	0	0
						NM_001256293	0	0.00215109		NM_001256293	0.00240292	0
						NM_001256310	27.8047	28.0418		NM_001256310	26.8484	43.9324
						NM_001256355	0	0		NM_001256355	0	0
						NM_001256356	3.43845	2.89367		NM_001256356	2.77054	8.88495
						NM_001256394	12.9097	13.2163		NM_001256394	12.6539	16.8097
						NM_001256416	0	0.892124		NM_001256416	0.853876	0
						NM_001256417	10.08	9.78167		NM_001256417	9.36552	6.58384
						NM_001256442	0	0.00223993		NM_001256442	0.00251348	4.34945e-05
						NM_001256449	0.0624317	0.166818		NM_001256449	0.15972	0.0702418
						NM_001256494	0	0		NM_001256494	0	0
						NM_001256495	0.409349	0		NM_001256495	0	0
						NM_001256496	7.18744	6.95808		NM_001256496	6.66201	2.92752
						NM_001256546	0	0		NM_001256546	0	0
						NM_001256547	0	0		NM_001256547	0	1.16663
						NM_001256932	64.8448	70.8327		NM_001256932	67.8188	126.519
						NM_001256959	0	0		NM_001256959	0	1.97958
						NM_001256964	8.74809	8.81675		NM_001256964	8.4416	8.82716
						NM_001256965	0	0		NM_001256965	0	0
						NM_001256966	14.0513	18.2343		NM_001256966	17.4584	30.3963
						NM_001256967	1.03512	1.21776		NM_001256967	1.16595	4.4162
						NM_001256968	6.24246	6.10646		NM_001256968	5.84664	10.2875
						NM_001256969	0.52963	0.468637		NM_001256969	0.448698	2.8973
						NM_001257097	0	0		NM_001257097	0	0
						NM_001257098	0	0		NM_001257098	0	0
						NM_001257137	0.000179937	0.000178386		NM_001257137	0.000203813	0.000202892
						NM_001257138	0	0		NM_001257138	0	0
						NM_001257158	1.18895	0.760132		NM_001257158	0.727885	0.0606046
						NM_001257159	0	0		NM_001257159	0	0
						NM_001257160	8.29375	7.5568		NM_001257160	7.23524	9.74971
						NM_001257168	138.448	132.472		NM_001257168	126.835	146.689
						NM_001257342	0	0		NM_001257342	0	0.00204629
						NM_001257343	0.0162601	1.287		NM_001257343	1.24265	11.1105
						NM_001257344	0.608196	1.3649		NM_001257344	1.30684	7.31023
						NM_001257359	1.70491	1.33404		NM_001257359	1.27724	0.992012
						NM_001257393	0.792495	1.22694		NM_001257393	1.17473	0.448193
						NM_001257394	0	0		NM_001257394	0	0
						NM_001257395	0.399777	0		NM_001257395	0	0
						NM_001257396	0	0.267877		NM_001257396	0.256479	0
						NM_001257397	0.206923	0.212498		NM_001257397	0.203456	0
						NM_001257398	0	0		NM_001257398	0	0
						NM_001257399	0.249523	0.491905		NM_001257399	0.470975	5.26424
						NM_001257971	16.0254	28.3218		NM_001257971	27.119	84.9027
						NM_001257972	1.2438	0.673246		NM_001257972	0.644599	2.43223
						NM_001257973	15.4285	13.1008		NM_001257973	12.5433	15.3968
						NM_001258017	1.97443	1.16501		NM_001258017	1.11545	3.26842
						NM_001258018	0	0		NM_001258018	0	0
						NM_001258040	0	0		NM_001258040	0	0
						NM_001258041	0.890914	0.731374		NM_001258041	0.700272	0.786426
						NM_001258042	0	0		NM_001258042	0	0
						NM_001258217	44.7969	36.5752		NM_001258217	35.0189	36.5547
						NM_001258219	0.497245	0.253055		NM_001258219	0.242288	0.223963
						NM_001258238	0	0.11503		NM_001258238	0.110203	6.27246e-05
						NM_001258239	0.144635	0.325315		NM_001258239	0.311467	0.811935
						NM_001258240	0	0		NM_001258240	0	0
						NM_001258241	0	0.102662		NM_001258241	0.0982914	0.451456
						NM_001258242	6.18997e-05	0.14882		NM_001258242	0.142541	0.000502488
						NM_001258243	0.120447	0		NM_001258243	0	0.0203521
						NM_001258244	4.67364e-05	0.104435		NM_001258244	0.100053	0.000209025
						NM_001258245	0	0.0425184		NM_001258245	0.0407086	0.000173893
						NM_001258246	0.014652	0.0128846		NM_001258246	0.0123362	0.0193526
						NM_001258247	0	0		NM_001258247	0	0
						NM_001258461	21.2627	24.7081		NM_001258461	23.6562	27.9545
						NM_001258462	0	0		NM_001258462	0	0
						NM_001258463	1.06751	0.886291		NM_001258463	0.84858	0.460856
						NM_001258464	0.828062	0.621627		NM_001258464	0.594859	1.01801
						NM_001258465	31.3841	24.3873		NM_001258465	23.3496	24.5135
						NM_001260489	0	0.830639		NM_001260489	0.769966	0
						NM_001260490	78.8339	79.6936		NM_001260490	76.3028	52.4208
						NM_001260492	0	0		NM_001260492	0	0
						NM_001260493	18.6766	13.4254		NM_001260493	12.8542	19.5008
						NM_001260494	3.78321	5.0307		NM_001260494	4.81664	4.0195
						NM_001260495	66.9145	68.4091		NM_001260495	65.4983	88.1329
						NM_001260496	250.055	200.4		NM_001260496	191.873	268.248
						NM_001261414	0.455027	0.276233		NM_001261414	0.264472	0.079703
						NM_001261467	82.5973	89.4484		NM_001261467	85.6367	49.545
						NM_001261816	0.538077	0.543431		NM_001261816	0.52028	7.81269
						NM_001261823	28.8006	20.856		NM_001261823	19.9661	17.9699
						NM_001261834	7.4595	6.66111		NM_001261834	6.37768	4.26167
						NM_001265578	0	0.000420953		NM_001265578	0.000593419	0.001341
						NM_001265579	4.63227	4.24052		NM_001265579	4.05059	2.63766
						NM_001265580	0.0048278	0.157009		NM_001265580	0.159728	2.63766
						NM_001265603	0.166399	0.324039		NM_001265603	0.310251	0.290552
						NM_001265604	0.406208	0.677612		NM_001265604	0.648779	1.90532
						NM_001265605	0.249058	0.166463		NM_001265605	0.15938	0
						NM_001267033	0	0		NM_001267033	0	3.87999
						NM_001267039	1.5529	1.27199		NM_001267039	1.21787	3.13011
						NM_001267053	2.40254	1.03634		NM_001267053	0.992286	0
						NM_001267578	38.4659	40.7775		NM_001267578	39.0402	48.7701
						NM_001267594	5.74161	4.76675		NM_001267594	4.56393	3.2986
						NM_001267608	3.21224	0.000540129		NM_001267608	0.000610698	0.271899
						NM_001267700	253.409	262.897		NM_001267700	251.708	409.453
						NM_001267723	0.503586	0.632214		NM_001267723	0.605313	1.80523
						NM_001267827	7.23931	6.85762		NM_001267827	6.56583	3.69357
						NM_001270380	8.63326	8.60552		NM_001270380	8.23927	18.0162
						NM_001270381	0.688702	0.643378		NM_001270381	0.615979	0
						NM_001270407	0.116508	0.078871		NM_001270407	0.0754655	0
						NM_001270408	9.17589	11.0959		NM_001270408	10.6238	5.72311
						NM_001270439	0.00663782	11.9529		NM_001270439	11.4721	0.0106033
						NM_001270550	8.17921	9.53202		NM_001270550	9.12645	5.35161
						NM_001270551	5.06295	4.98068		NM_001270551	4.76876	5.39324
						NM_001270552	18.7869	75.0426		NM_001270552	71.8638	312.964
						NM_001270616	5.4805	5.17521		NM_001270616	4.955	3.58941
						NM_001270643	0	0		NM_001270643	0	0
						NM_001270691	0.000107922	0.000108957		NM_001270691	0.000124037	0.000123446
						NM_001270890	54.2844	53.0458		NM_001270890	50.7877	64.9931
						NM_001270960	171.768	157.454		NM_001270960	150.754	233.476
						NM_001271022	0.747557	0.932247		NM_001271022	0.892578	0.134111
						NM_001271068	0	0.104971		NM_001271068	0.100511	0
						NM_001271069	1096.65	1056.23		NM_001271069	1011.29	1932.78
						NM_001271183	0	0		NM_001271183	0	0
						NM_001271184	3.47517	2.83727		NM_001271184	2.71654	2.25587
						NM_001271420	1.60557	3.53831		NM_001271420	3.38898	3.94323
						NM_001271667	0	0		NM_001271667	0	0.662813
						NM_001271668	21.9028	26.3126		NM_001271668	25.192	11.8294
						NM_001271669	1.20413	0		NM_001271669	0	0
						NM_001271723	0.00018955	0		NM_001271723	0	6.76136
						NM_001271785	0	0		NM_001271785	0	0
						NM_001271786	0	0		NM_001271786	0	0
						NM_001271787	0.000294904	0		NM_001271787	0	0
						NM_001271788	4.68632	10.2025		NM_001271788	9.76599	16.4274
						NM_001271789	9.7106	8.45557		NM_001271789	8.09579	15.3094
						NM_001271790	4.45716	0.0130244		NM_001271790	0.0148855	0.00464971
						NM_001271826	0.701958	0.905001		NM_001271826	0.866493	1.57106
						NM_001271840	0.352578	0.247549		NM_001271840	0.237017	0.291291
						NM_001271869	7.81889	7.39401		NM_001271869	7.07998	11.6069
						NM_001271893	14.0201	15.7573		NM_001271893	15.0868	12.434
						NM_001272020	13.9862	12.7666		NM_001272020	12.2234	9.36456
						NM_001272042	26.6725	28.4178		NM_001272042	27.2027	29.8865
						NM_001272043	0	0		NM_001272043	0	22.9693
						NM_001272044	0	0.280271		NM_001272044	0.268289	0
						NM_001272053	275.741	285.597		NM_001272053	273.45	246.169
						NM_001272054	38.2451	1.80154		NM_001272054	1.89243	0
						NM_001272060	10.5314	6.6433		NM_001272060	6.36652	0.00103366
						NM_001272071	0.00750981	0.0115116		NM_001272071	0.0131668	0.0131506
						NM_001274	0	0		NM_001274	0	0
						NM_001276252	5.13062	0.236212		NM_001276252	0.272679	0.353156
						NM_001276275	2.25751	2.11783		NM_001276275	2.02772	3.84547
						NM_001276310	0	0		NM_001276310	0	0
						NM_001276336	0	0		NM_001276336	0	0
						NM_001276337	2.41823	1.88429		NM_001276337	1.80411	3.27701
						NM_001276373	0	0		NM_001276373	0	0
						NM_001276479	0	0		NM_001276479	0	0
						NM_001277	0.000364409	0.000365325		NM_001277	0.000416017	0.000423647
						NM_001277074	534.557	507.428		NM_001277074	485.835	1259.93
						NM_001277120	9.1528e-05	0		NM_001277120	5.32281e-05	0.000115199
						NM_001277813	0	0		NM_001277813	0	1.09854
						NM_001277815	0	0		NM_001277815	0	0
						NM_001277816	23.3352	25.2008		NM_001277816	24.128	24.643
						NM_001277817	0.803839	0.19029		NM_001277817	0.182204	0.19435
						NM_001278159	0.137861	0.0898884		NM_001278159	0.0860637	0.0712167
						NM_001278160	0.216485	0.228429		NM_001278160	0.218709	0
						NM_001278184	0.865854	0.616247		NM_001278184	0.590026	0.473074
						NM_001278185	0.0010123	0.275164		NM_001278185	0.263449	0
						NM_001278186	0.135918	0.0940377		NM_001278186	0.0900386	0.236022
						NM_001278187	25.1536	22.8172		NM_001278187	21.8463	15.8315
						NM_001278233	0.556082	0.239151		NM_001278233	0.228977	0.0606646
						NM_001278234	0	0		NM_001278234	0	0
						NM_001278235	3.25756	1.13085		NM_001278235	1.08273	1.91316
						NM_001278260	0	0		NM_001278260	0	0
						NM_001278261	0.0858617	0.111652		NM_001278261	0.106901	0.174094
						NM_001278262	0	0		NM_001278262	0	0
						NM_001278263	0	0		NM_001278263	0	0
						NM_001278264	0	0		NM_001278264	0	0
						NM_001278265	0	0		NM_001278265	0	0
						NM_001278266	0	0		NM_001278266	0	0
						NM_001278299	1.05049	0.197162		NM_001278299	0.188737	1.7424
						NM_001278387	0.482086	1.11975		NM_001278387	1.07217	3.73349
						NM_001278388	2.37287	1.62763		NM_001278388	1.55892	4.71995
						NM_001278389	0.109082	0.178793		NM_001278389	0.171185	0.00884966
						NM_001278390	1.10027	1.31075		NM_001278390	1.25498	3.26326
						NM_001278458	7.44644e-05	0		NM_001278458	0	0
						NM_001278460	1.51085	1.13167		NM_001278460	1.08352	0.0977799
						NM_001278524	0.00167863	2.65581		NM_001278524	2.55039	0.00192181
						NM_001278526	0	0		NM_001278526	0	0
						NM_001278579	1.23005	0.390578		NM_001278579	0.374297	0
						NM_001278580	2.23306	3.48587		NM_001278580	3.3372	6.0239
						NM_001278616	0	0.0245886		NM_001278616	0.0235476	0.121768
						NM_001278617	96.6293	79.3101		NM_001278617	75.9354	137.019
						NM_001278618	0.00915849	7.98854		NM_001278618	7.67075	0.016253
						NM_001278637	0	0		NM_001278637	0	0
						NM_001278638	0.000211211	0.00011592		NM_001278638	0.000139677	0.00105991
						NM_001278640	348.612	330.479		NM_001278640	316.384	1031.12
						NM_001278712	0	0		NM_001278712	0	0
						NM_001280796	0	0		NM_001280796	0	0
						NM_001280797	0.216502	0.355501		NM_001280797	0.340355	0
						NM_001280798	10.6083	9.96083		NM_001280798	9.53701	6.92729
						NM_001281432	0.0577677	0.331375		NM_001281432	0.317276	0.0783193
						NM_001281433	0	0		NM_001281433	0	4.28123
						NM_001281434	0	0		NM_001281434	0	0
						NM_001281454	59.1375	71.6047		NM_001281454	68.5565	60.3055
						NM_001281463	2.82568	3.01395		NM_001281463	2.8864	5.84854
						NM_001281495	0	0.0247721		NM_001281495	0.0237181	0
						NM_001281727	10.438	13.6386		NM_001281727	13.0583	8.67685
						NM_001281728	0.631465	0.129692		NM_001281728	0.124174	0
						NM_001281729	1.31325	2.13289		NM_001281729	2.04213	0
						NM_001281736	6.35766	8.54435		NM_001281736	8.18069	8.86624
						NM_001281741	0	0		NM_001281741	0	0
						NM_001281742	92.341	89.2795		NM_001281742	85.4807	76.5052
						NM_001281748	0.000152679	0		NM_001281748	0	0
						NM_001281749	3.28069	2.34577		NM_001281749	2.24595	0.00018048
						NM_001281765	0.000403744	0.000387586		NM_001281765	0.000449123	0.000453852
						NM_001281766	0.00667109	0.0110784		NM_001281766	0.0105795	0.00888198
						NM_001281767	1.92065	2.14903		NM_001281767	2.05759	1.63881
						NM_001281769	36.2958	34.3671		NM_001281769	32.9048	51.8672
						NM_001281771	16.3515	11.9614		NM_001281771	11.4534	9.38862
						NM_001281772	0.21505	0		NM_001281772	0	0
						NM_001281773	0	0		NM_001281773	0	0
						NM_001281774	0.359086	0.256471		NM_001281774	0.245561	0
						NM_001281775	0	0		NM_001281775	0	0
						NM_001281776	0.00821103	4.13888		NM_001281776	3.96217	2.54055
						NM_001281777	0	0		NM_001281777	0	0
						NM_001281778	0	0		NM_001281778	0	0
						NM_001281779	0	0		NM_001281779	0	0
						NM_001281780	0	0		NM_001281780	0	0
						NM_001281781	0.0373579	6.54067		NM_001281781	6.26157	3.55657
						NM_001281782	6.45628	0.00227103		NM_001281782	0.00258838	0.000901138
						NM_001281783	0	0		NM_001281783	0	0
						NM_001281784	0	0		NM_001281784	0	0
						NM_001282	36.3712	29.198		NM_001282	27.9554	35.2589
						NM_001282097	0	0		NM_001282097	0	0
						NM_001282098	0.0141085	0.0111301		NM_001282098	0.012737	6.09245
						NM_001282099	0	0		NM_001282099	0	0
						NM_001282100	0.00127524	0.00434325		NM_001282100	0.00495029	0
						NM_001282101	0	0		NM_001282101	0	0
						NM_001282116	9.45276	8.34251		NM_001282116	7.98743	6.60372
						NM_001282117	0	0		NM_001282117	0	0
						NM_001282129	7.81639	8.34152		NM_001282129	7.98658	4.51483
						NM_001282130	108.928	109.722		NM_001282130	105.053	44.5615
						NM_001282161	0	0		NM_001282161	0	0
						NM_001282162	0	0.0221891		NM_001282162	0.0212499	0
						NM_001282185	0	0		NM_001282185	0	0
						NM_001282192	0	0		NM_001282192	0	0
						NM_001282193	0	0		NM_001282193	0	0
						NM_001282272	16.3209	19.3127		NM_001282272	18.4909	24.2165
						NM_001282291	0.116258	0		NM_001282291	0	0
						NM_001282292	8.5238	9.73394		NM_001282292	9.31901	6.26391
						NM_001282293	0.00025571	0.00105154		NM_001282293	0.00117954	0.00298542
						NM_001282391	8.5359	7.81804		NM_001282391	7.48539	5.59465
						NM_001282409	0.0402301	0		NM_001282409	0	0
						NM_001282410	105.144	98.7832		NM_001282410	94.5799	164.741
						NM_001282411	16.109	18.0556		NM_001282411	17.2873	40.7481
						NM_001282412	0.0858565	0.572632		NM_001282412	0.548162	0.654093
						NM_001282500	19.1269	19.8865		NM_001282500	19.0403	26.076
						NM_001282512	13.6651	7.52316		NM_001282512	7.20972	23.5202
						NM_001282575	0	0		NM_001282575	0	0
						NM_001282576	0.0429076	0.104319		NM_001282576	0.099881	0
						NM_001282577	1.27673	0.381252		NM_001282577	0.365029	0.0762508
						NM_001282578	1.02752	0.844034		NM_001282578	0.80812	0.130999
						NM_001282579	0.508012	0.292127		NM_001282579	0.279697	1.7643
						NM_001282580	351.581	353.327		NM_001282580	338.293	694.004
						NM_001282601	0	0		NM_001282601	0	0
						NM_001282602	0.763637	0		NM_001282602	0	0
						NM_001282603	0	0		NM_001282603	0	0
						NM_001282604	10.3659	8.8678		NM_001282604	8.49049	17.0954
						NM_001282605	525.825	525.766		NM_001282605	503.395	601.377
						NM_001282618	0.24515	12.377		NM_001282618	11.8878	31.6965
						NM_001282622	5.67467	8.97524		NM_001282622	8.58649	4.00024
						NM_001282625	1.56686	1.10861		NM_001282625	1.06144	2.14228
						NM_001282626	0.190741	0.156735		NM_001282626	0.150056	0.126222
						NM_001282674	19.6979	17.8519		NM_001282674	17.0923	71.6239
						NM_001282708	49.8901	83.721		NM_001282708	80.0684	182.088
						NM_001282709	54.5031	26.9101		NM_001282709	25.8558	0.0311426
						NM_001282748	0	0		NM_001282748	0	0
						NM_001282749	37.1574	24.8623		NM_001282749	23.8042	29.7492
						NM_001282753	496.34	446.27		NM_001282753	427.281	453.573
						NM_001282760	0	0		NM_001282760	0	0
						NM_001282799	54.4843	56.7568		NM_001282799	54.3413	50.798
						NM_001282873	0.375814	0.770227		NM_001282873	0.737157	0.560483
						NM_001282958	0	0		NM_001282958	0	0
						NM_001282968	12.1026	12.274		NM_001282968	11.751	8.26425
						NM_001282970	0	0		NM_001282970	0	0
						NM_001283012	3.59087	4.02844		NM_001283012	3.8559	0.000143421
						NM_001284206	21.3563	21.6545		NM_001284206	20.7331	15.9693
						NM_001284208	0	0.034906		NM_001284208	0.0334207	0
						NM_001284212	0.40262	0.495156		NM_001284212	0.474088	0.722696
						NM_001284213	0	0		NM_001284213	0	0
						NM_001284235	0	0.184383		NM_001284235	0.176702	1.08478
						NM_001284238	2.10573	2.56491		NM_001284238	2.45563	2.1776
						NM_001284280	41.307	36.8151		NM_001284280	35.247	17.9951
						NM_001284281	7.32381	10.0734		NM_001284281	9.64673	35.6
						NM_001284313	0.0918105	0.293928		NM_001284313	0.281422	0.172687
						NM_001284315	0	0		NM_001284315	0	1.61627
						NM_001284335	266.322	214.362		NM_001284335	205.241	337.57
						NM_001284336	0.424405	0.742581		NM_001284336	0.710998	0.618421
						NM_001284401	0	0		NM_001284401	0	0
						NM_001285444	6.88024	0.834763		NM_001285444	0.800037	3.56436
						NM_001285445	1.58775	9.30787		NM_001285445	8.91107	6.09233
						NM_001285449	70.0216	60.4329		NM_001285449	57.8613	127.304
						NM_001285450	7.01006	8.68741		NM_001285450	8.31776	5.89621
						NM_001286	0.00945118	0.00947127		NM_001286	0.0108198	0
						NM_001286067	0.366256	0.112731		NM_001286067	0.107933	0
						NM_001286068	0.314928	0.440311		NM_001286068	0.421569	0.388326
						NM_001286069	0	0.116661		NM_001286069	0.111797	0
						NM_001286070	0.0264602	0		NM_001286070	0	0
						NM_001286071	2.22977	2.02835		NM_001286071	1.94168	1.87789
						NM_001286072	1.08365	1.81056		NM_001286072	1.73352	0.443316
						NM_001286074	0	0		NM_001286074	0	0
						NM_001286082	4.91558	4.45587		NM_001286082	4.26627	0
						NM_001286084	3.52272	4.89461		NM_001286084	4.68634	2.03394
						NM_001286104	15.3904	15.7296		NM_001286104	15.0603	19.5776
						NM_001286105	9.17626	8.07372		NM_001286105	7.73019	8.85457
						NM_001286109	0	0		NM_001286109	0	0
						NM_001286110	0	0		NM_001286110	0	0
						NM_001286117	2.27139	3.09975		NM_001286117	2.96761	1.88994
						NM_001286118	11.187	10.6508		NM_001286118	10.1941	15.8146
						NM_001286119	0.199971	0.127594		NM_001286119	0.122168	0.189277
						NM_001286120	0.125679	0		NM_001286120	0	0
						NM_001286139	0.0264852	0		NM_001286139	0	0
						NM_001286188	0	0		NM_001286188	0	0
						NM_001286189	1.31086	0.877625		NM_001286189	0.840283	0
						NM_001286194	1.82405	1.15742		NM_001286194	1.10817	0.867501
						NM_001286199	0.22264	0.241385		NM_001286199	0.231115	0
						NM_001286250	0	0		NM_001286250	0	0
						NM_001286251	0	0		NM_001286251	0	0
						NM_001286252	5.37519	6.36609		NM_001286252	6.09521	5.2416
						NM_001286267	1.07653	1.63001		NM_001286267	1.56065	4.57491
						NM_001286268	0.0789338	0.09522		NM_001286268	0.0911684	0.0486197
						NM_001286269	0	0		NM_001286269	0	0
						NM_001286271	0.531934	0.714429		NM_001286271	0.68403	1.08715
						NM_001286371	22.7916	18.9578		NM_001286371	18.1445	47.2556
						NM_001286372	0.132576	0		NM_001286372	0	0.187362
						NM_001286373	0	0.000381056		NM_001286373	0.000440391	2.05619
						NM_001286374	13.9857	12.7246		NM_001286374	12.1831	13.4073
						NM_001286416	0.297434	0		NM_001286416	0	0
						NM_001286431	0	0		NM_001286431	0	0
						NM_001286432	1.26093	0		NM_001286432	0	6.66809
						NM_001286459	0.577283	0.989032		NM_001286459	0.947008	1.52951
						NM_001286460	2.1615	1.52789		NM_001286460	1.46073	3.14155
						NM_001286461	0.0109706	0.0110154		NM_001286461	0.0126139	0.012535
						NM_001286480	1.025	1.20078		NM_001286480	1.14969	1.65971
						NM_001286497	4.644	3.62627		NM_001286497	3.47174	10.3242
						NM_001286499	0.372872	0.262152		NM_001286499	0.250976	0.324126
						NM_001286577	4.41502	4.58815		NM_001286577	4.3925	3.30449
						NM_001286585	26.5104	29.3767		NM_001286585	28.1267	61.8701
						NM_001286586	0	0		NM_001286586	0	0
						NM_001286639	2.5993	5.58725		NM_001286639	5.349	7.67083
						NM_001286691	9.53636	6.82163		NM_001286691	6.53183	5.0034
						NM_001286709	110.95	102.26		NM_001286709	97.9092	99.0024
						NM_001287054	0.480303	0.304107		NM_001287054	0.291167	0.153429
						NM_001287435	59.6129	59.694		NM_001287435	57.154	77.3247
						NM_001287512	14.0286	17.9321		NM_001287512	17.1691	25.1021
						NM_001287513	0.275108	0.0670859		NM_001287513	0.064233	0.194634
						NM_001287529	0.000223802	0.000747543		NM_001287529	0.000866864	3.23638
						NM_001287598	0	0		NM_001287598	0	0
						NM_001287599	50.6065	46.6823		NM_001287599	44.6916	79.3936
						NM_001287601	21.5633	22.0841		NM_001287601	21.1446	21.1086
						NM_001287744	0	0		NM_001287744	0	0
						NM_001287810	0	0.0558481		NM_001287810	0.0534718	0
						NM_001287821	0.389765	0.768881		NM_001287821	0.73616	0.793364
						NM_001287822	0.00850882	0		NM_001287822	0	0.000239491
						NM_001287823	0.900289	0.250354		NM_001287823	0.239704	0.269951
						NM_001288579	0	0		NM_001288579	0	0.0808735
						NM_001288583	12.3567	12.988		NM_001288583	12.4354	5.98904
						NM_001288588	2.98249	2.67306		NM_001288588	2.55932	1.99029
						NM_001288589	0	0		NM_001288589	0	0
						NM_001288614	3.41033	3.60368		NM_001288614	3.45035	0.823038
						NM_001288727	0	0		NM_001288727	0	0
						NM_001288728	57.5933	63.1456		NM_001288728	60.4569	53.8364
						NM_001288753	0.219797	0.733137		NM_001288753	0.702655	3.4141
						NM_001288798	0	0		NM_001288798	0	0
						NM_001288799	27.3761	28.2628		NM_001288799	27.0587	4.02669
						NM_001289035	0	0		NM_001289035	0	0
						NM_001289063	1.57825	1.56992		NM_001289063	1.50308	3.83306
						NM_001289064	59.2766	61.881		NM_001289064	59.246	93.9283
						NM_001289092	7.12837	10.4589		NM_001289092	10.0139	28.9587
						NM_001289093	57.87	59.6408		NM_001289093	57.1031	51.4627
						NM_001289094	0	0		NM_001289094	0	0
						NM_001289936	0.000604978	0.000403017		NM_001289936	0.000449155	0
						NM_001289938	0.398682	0		NM_001289938	0	0.134855
						NM_001289939	0.320433	0		NM_001289939	0	0
						NM_001289940	4.38712	4.04667		NM_001289940	3.87448	2.3074
						NM_001289951	2.7823	2.21635		NM_001289951	2.12204	0.000732182
						NM_001289968	0	0		NM_001289968	0	0.310761
						NM_001289969	0	0.216478		NM_001289969	0.20727	0.792118
						NM_001289999	0	0		NM_001289999	0	0.141562
						NM_001290000	0.648375	0.549216		NM_001290000	0.525846	0
						NM_001290257	0	0.531183		NM_001290257	0.508581	0.231953
						NM_001290321	0.00124872	0.0012435		NM_001290321	0.00142282	0.00142626
						NM_001290322	0	0		NM_001290322	0	0
						NM_001290327	7.42612	6.69692		NM_001290327	6.41196	11.1646
						NM_001290354	0	0.932339		NM_001290354	0.892687	0
						NM_001290357	9.4552	13.5873		NM_001290357	13.0092	7.36642
						NM_001291018	62.4027	35.2249		NM_001291018	33.7329	85.011
						NM_001291411	33.396	29.6493		NM_001291411	28.3899	18.9112
						NM_001291412	48.8442	45.8899		NM_001291412	43.9375	166.918
						NM_001291415	0	0.195664		NM_001291415	0.187348	0
						NM_001291416	0	0		NM_001291416	0	0
						NM_001291417	0	0		NM_001291417	0	0
						NM_001291418	0.748525	8.7828		NM_001291418	8.4095	0.00114305
						NM_001291421	20.734	12.4625		NM_001291421	11.9318	10.1095
						NM_001291446	0	0		NM_001291446	0	0
						NM_001291447	12.8671	15.2347		NM_001291447	14.5864	13.6111
						NM_001291571	11.4109	8.4206		NM_001291571	8.0622	26.2791
						NM_001291572	0	0		NM_001291572	0	0
						NM_001291602	12.7274	12.2858		NM_001291602	11.7631	29.1571
						NM_001291603	193.956	198.429		NM_001291603	190.055	324.119
						NM_001291694	19.7468	18.9295		NM_001291694	18.1228	16.0608
						NM_001291858	12.1589	12.7516		NM_001291858	12.209	8.67217
						NM_001291939	9.96917	16.5508		NM_001291939	15.8414	6.90107
						NM_001291940	9.50914	1.04168		NM_001291940	1.00248	6.31606
						NM_001291974	0	0		NM_001291974	0	0
						NM_001292008	54.8868	55.5912		NM_001292008	53.2258	45.9203
						NM_001292048	83.0751	74.1806		NM_001292048	71.0243	135.055
						NM_001293069	3.94644	3.14502		NM_001293069	3.0112	5.9017
						NM_001293627	0	0.096168		NM_001293627	0.0933922	0
						NM_001293632	28.4153	27.8026		NM_001293632	26.6187	41.0313
						NM_001293643	3.16651	2.20738		NM_001293643	2.09602	0.00309738
						NM_001293675	818.518	744.531		NM_001293675	712.849	643.054
						NM_001293695	0.857832	1.36116		NM_001293695	1.30324	1.12249
						NM_001294338	8.98009	5.28485		NM_001294338	5.06116	13.2103
						NM_001294339	7.94447	10.5577		NM_001294339	10.106	0
						NM_001297418	146.253	132.518		NM_001297418	126.88	356.523
						NM_001297624	0.132987	2.0467		NM_001297624	1.95751	0.000174049
						NM_001297625	1.69824	1.2056		NM_001297625	1.15432	1.49895
						NM_001297673	2.51134	1.73178		NM_001297673	1.65809	1.14616
						NM_001297674	37.3795	38.6785		NM_001297674	37.0327	31.1782
						NM_001297696	50.3417	53.6122		NM_001297696	51.331	59.6509
						NM_001297697	8.68702	8.61791		NM_001297697	8.25122	9.8363
						NM_001297719	0	0		NM_001297719	0	0
						NM_001297722	0.157947	0.158393		NM_001297722	0.19491	0.163198
						NM_001297724	0	0		NM_001297724	0	0
						NM_001297753	1.41469	1.5375		NM_001297753	1.47208	1.44403
						NM_001297760	0	0		NM_001297760	0	0.834002
						NM_001297761	12.1335	13.1408		NM_001297761	12.5817	10.2735
						NM_001297762	0	1.44053		NM_001297762	1.37921	1.95951
						NM_001297776	11.8609	11.3529		NM_001297776	10.8698	13.2458
						NM_001297779	5.04177	5.59467		NM_001297779	5.35675	8.05677
						NM_001300734	44.8669	50.4878		NM_001300734	48.3396	24.8146
						NM_001300743	10.8784	6.11439		NM_001300743	5.85404	14.9337
						NM_001300756	48.7023	56.1085		NM_001300756	53.7211	41.9762
						NM_001300757	0	0		NM_001300757	0	0
						NM_001300758	0.000184417	0		NM_001300758	0	0
						NM_001300780	0.00113311	0.0010961		NM_001300780	0.00125239	0.0012995
						NM_001300842	0	0		NM_001300842	0	0
						NM_001300848	391.089	387.094		NM_001300848	370.622	228.006
						NM_001300858	0.0866049	0		NM_001300858	0	1.94122
						NM_001300901	0	0		NM_001300901	0	0
						NM_001300902	9.10661	10.9365		NM_001300902	10.4712	9.38899
						NM_001300903	0	0		NM_001300903	0	0
						NM_001300904	0	0		NM_001300904	0	0
						NM_001300905	18.7591	17.4367		NM_001300905	16.6948	15.4265
						NM_001300907	0.000527871	0.000481221		NM_001300907	0.000550319	0.000604562
						NM_001300908	0	0		NM_001300908	0	0
						NM_001300909	9.57377	8.08929		NM_001300909	7.74509	6.83901
						NM_001300918	127.905	111.825		NM_001300918	107.067	94.0336
						NM_001300919	0.0803146	0		NM_001300919	0	0
						NM_001300940	0.474937	0.830927		NM_001300940	0.795923	0.394038
						NM_001300941	0	0		NM_001300941	0	0
						NM_001300942	0	0		NM_001300942	0	0
						NM_001300943	0.736945	9.61579		NM_001300943	9.20456	0.544489
						NM_001300944	1.20159	0.0132796		NM_001300944	0.013089	0.544489
						NM_001300946	0.547712	0.639908		NM_001300946	0.61268	0
						NM_001300947	1.70848	2.09398		NM_001300947	2.00594	0
						NM_001300958	0.052441	0.128527		NM_001300958	0.123039	0.390881
						NM_001300979	1.73657	1.35944		NM_001300979	1.30194	0.368605
						NM_001301010	2.30158	2.57387		NM_001301010	2.46469	4.75171
						NM_001301016	0.852953	1.0389		NM_001301016	0.994692	1.03144
						NM_001301031	4.67336	8.77278		NM_001301031	8.39872	6.51977
						NM_001301032	0.00139816	0.003978		NM_001301032	0.00454613	0.00205514
						NM_001301033	17.746	14.7342		NM_001301033	14.1073	13.6686
						NM_001301056	0.314554	0		NM_001301056	5.90075e-05	0.000118746
						NM_001301069	243.884	230.895		NM_001301069	221.053	201.614
						NM_001301139	0.196085	0		NM_001301139	0	0.385628
						NM_001301228	11.6403	11.2732		NM_001301228	10.7936	8.2495
						NM_001301229	14.5474	15.8167		NM_001301229	15.1437	17.4062
						NM_001301231	0	0		NM_001301231	0	0
						NM_001301240	160.629	137.481		NM_001301240	131.632	311.698
						NM_001301241	0.540933	1.58039		NM_001301241	1.51315	0.44238
						NM_001301242	0.603101	0		NM_001301242	0	0
						NM_001301243	3.72956	7.27154		NM_001301243	6.96214	3.38764
						NM_001301275	0.554993	0.27534		NM_001301275	0.263624	0
						NM_001301302	23.0887	34.2349		NM_001301302	32.7891	32.3748
						NM_001301317	0.0353891	0.0500667		NM_001301317	0.0479364	0
						NM_001301409	0.373782	0.497978		NM_001301409	0.476789	0.687366
						NM_001301410	7.4981	8.4262		NM_001301410	8.06767	4.62039
						NM_001301668	203.353	196.721		NM_001301668	188.351	97.389
						NM_001301726	30.577	33.7224		NM_001301726	32.2876	28.4998
						NM_001301867	36.4904	34.0223		NM_001301867	32.5745	19.9102
						NM_001302348	3.66096	3.47925		NM_001302348	3.3312	3.50515
						NM_001302349	0	0		NM_001302349	0	0
						NM_001302350	0	0.0364571		NM_001302350	0.0349058	0.452828
						NM_001302703	0	1.1416		NM_001302703	1.09299	0
						NM_001302704	0	0		NM_001302704	0	0
						NM_001302705	1.41887	1.27809		NM_001302705	1.22371	0
						NM_001303	11.4926	10.8702		NM_001303	10.4077	11.3631
						NM_001303030	21.6494	15.5542		NM_001303030	14.8702	23.0795
						NM_001303031	0.115425	0.115557		NM_001303031	0.132257	0.131992
						NM_001303037	2.9652	3.14155		NM_001303037	3.00779	3.46083
						NM_001303043	0.294656	0		NM_001303043	0	0
						NM_001303048	3.94675	3.84324		NM_001303048	3.67971	5.0776
						NM_001303051	0	0		NM_001303051	0	0
						NM_001303109	56.8948	69.6394		NM_001303109	66.6762	66.3129
						NM_001303241	3.31203	2.97578		NM_001303241	2.84916	3.5683
						NM_001303402	0	0		NM_001303402	0	0
						NM_001303403	0	2.30643		NM_001303403	2.25178	0
						NM_001303416	0	0.140107		NM_001303416	0.134116	0
						NM_001303418	0.148	0		NM_001303418	0	0
						NM_001303429	4.95869	5.7617		NM_001303429	5.51509	4.39919
						NM_001303448	17.3805	17.6267		NM_001303448	16.8828	7.34458
						NM_001303449	0.0977222	0.0603253		NM_001303449	0.0577578	0.0712894
						NM_001303460	0	0.0689102		NM_001303460	0.0659781	0
						NM_001303468	0.209582	0.118106		NM_001303468	0.113081	0.104826
						NM_001303503	28.2258	31.5475		NM_001303503	30.2052	52.2648
						NM_001303504	137.863	139.152		NM_001303504	133.231	245.973
						NM_001303506	1.05254	2.17131		NM_001303506	2.07892	5.93658
						NM_001303507	5.22959	3.23211		NM_001303507	3.09471	2.73229
						NM_001304271	15.9424	16.968		NM_001304271	16.2459	12.171
						NM_001304272	379.389	340.652		NM_001304272	326.158	290.766
						NM_001304273	0	0.141205		NM_001304273	0.135208	0
						NM_001304339	0.0312974	0		NM_001304339	0	0.0538091
						NM_001304340	0.375161	0.339468		NM_001304340	0.325022	0
						NM_001304341	11.5769	13.2159		NM_001304341	12.6536	9.83179
						NM_001304342	14.5225	16.6206		NM_001304342	15.9114	8.34205
						NM_001304488	0	0		NM_001304488	0	0
						NM_001304489	0.0403083	0.0871148		NM_001304489	0.0996216	0
						NM_001304490	1.01529	6.67046		NM_001304490	6.36391	0
						NM_001304562	213.473	183.972		NM_001304562	176.144	278.836
						NM_001304563	0	0		NM_001304563	0	0
						NM_001304579	0	0		NM_001304579	0	0
						NM_001304759	1.38989	1.50846		NM_001304759	1.44428	0
						NM_001304829	6.85267	29.6658		NM_001304829	28.3976	0.5743
						NM_001305155	0	0		NM_001305155	0	0
						NM_001305156	0	0		NM_001305156	0	0
						NM_001305225	19.9936	19.4267		NM_001305225	18.6001	14.9297
						NM_001305624	3.42707	4.65658		NM_001305624	4.45844	5.63148
						NM_001305625	0.0588673	0.0485952		NM_001305625	0.0465275	0
						NM_001305626	0.0691072	0.0189294		NM_001305626	0.0181239	0.121441
						NM_001305840	0.872483	1.10144		NM_001305840	1.05429	0.693804
						NM_001305841	0	0		NM_001305841	0	0
						NM_001305842	1.07995	11.7986		NM_001305842	11.2959	10.3299
						NM_001305942	78.8011	92.6123		NM_001305942	88.6712	102.493
						NM_001306083	6.36659	6.49705		NM_001306083	6.22058	11.3615
						NM_001306188	309.115	269.149		NM_001306188	257.697	228.513
						NM_001306191	0.470961	0.297096		NM_001306191	0.284455	0.857776
						NM_001306195	5.35718	4.84082		NM_001306195	4.63484	7.80723
						NM_001306196	0.77813	0.518598		NM_001306196	0.496532	1.03684
						NM_001306197	15.2805	10.8926		NM_001306197	10.4291	14.6873
						NM_001306198	0	0.211533		NM_001306198	0.202533	0.775218
						NM_001306199	0.489578	0.736392		NM_001306199	0.705059	0
						NM_001306200	46.0698	42.5119		NM_001306200	40.703	65.6401
						NM_001306215	21.858	20.1248		NM_001306215	19.2685	24.0377
						NM_001307936	227.148	197.291		NM_001307936	188.897	177.15
						NM_001307944	0.000263936	0.000354874		NM_001307944	0.000406443	0.000404572
						NM_001308002	0	0		NM_001308002	0	0
						NM_001308036	4.17095	3.60446		NM_001308036	3.45109	3.8637
						NM_001308044	53.7335	18.7665		NM_001308044	17.9857	79.6707
						NM_001308076	0.137792	0		NM_001308076	0	0
						NM_001308101	0	0		NM_001308101	0	0
						NM_001308116	2.54276	2.65221		NM_001308116	2.53936	3.30969
						NM_001308135	0	0		NM_001308135	0	0
						NM_001308136	38.8447	36.4749		NM_001308136	34.9229	72.3156
						NM_001308137	1.03472	0.199902		NM_001308137	0.1914	3.84409
						NM_001308138	1.06526	0.191331		NM_001308138	0.183194	0
						NM_001308139	14.5468	11.1737		NM_001308139	10.6983	21.3574
						NM_001308140	3.0924	4.59928		NM_001308140	4.40359	6.61531
						NM_001308141	3.96098	2.9134		NM_001308141	2.78944	4.93144
						NM_001308152	0.553967	1.5153		NM_001308152	1.45081	1.30096
						NM_001308185	207.559	253.977		NM_001308185	243.17	137.435
						NM_001308195	242.572	248.692		NM_001308195	238.11	232.719
						NM_001308196	0.299675	0.215295		NM_001308196	0.206136	0
						NM_001308207	0	0		NM_001308207	0	0
						NM_001308230	2.68271	1.18881		NM_001308230	1.13822	0
						NM_001308231	0.448984	0.2284		NM_001308231	0.218682	0
						NM_001308295	134.472	139.962		NM_001308295	134.007	208.522
						NM_001308334	0.482022	0.000273141		NM_001308334	0.000310496	0.000310943
						NM_001308445	9.6211	4.76281		NM_001308445	4.56864	21.1699
						NM_001310	14.1794	15.5699		NM_001310	14.9074	57.7818
						NM_001310158	0.194391	0.273557		NM_001310158	0.261917	0.105363
						NM_001310319	0.517957	1.11141		NM_001310319	1.06412	0
						NM_001310320	0.889971	0.890074		NM_001310320	0.852204	1.27068
						NM_001310321	0.180549	0.420979		NM_001310321	0.403069	0
						NM_001311198	0	0		NM_001311198	0	0
						NM_001312646	27.5128	29.3771		NM_001312646	28.127	20.6877
						NM_001312647	0.176287	0.0115625		NM_001312647	0.0110705	0.0208395
						NM_001312648	0	0		NM_001312648	0	0
						NM_001312673	15.1031	14.2368		NM_001312673	13.631	28.4032
						NM_001324	14.0193	13.152		NM_001324	12.5923	11.4997
						NM_001326	0.0656923	0.233573		NM_001326	0.223634	0.579638
						NM_001331	0	0.00119649		NM_001331	0.00114595	0
						NM_001333	24.4666	20.7571		NM_001333	19.8739	35.5577
						NM_001360	59.3958	57.5259		NM_001360	55.0781	62.8711
						NM_001361	6.21627	4.94319		NM_001361	4.73286	7.0629
						NM_001377	2.91679	2.86278		NM_001377	2.74006	1.96803
						NM_001378	0	0		NM_001378	0	0
						NM_001382	115.749	121.631		NM_001382	116.456	125.436
						NM_001384	1.33704	0.924257		NM_001384	0.88493	0.186734
						NM_001392	41.9199	39.5629		NM_001392	37.8795	45.8742
						NM_001424	14.4114	14.5118		NM_001424	13.8943	8.25125
						NM_001430	5.51567	6.12412		NM_001430	5.86354	2.5639
						NM_001431	23.6925	23.9567		NM_001431	22.9368	23.0779
						NM_001444	276.477	251.362		NM_001444	240.666	683.899
						NM_001452	32.8055	34.6338		NM_001452	33.1601	23.8777
						NM_001456	105.272	121.871		NM_001456	116.667	105.943
						NM_001459	3.99015	3.4819		NM_001459	3.33372	2.15787
						NM_001493	21.0941	23.1791		NM_001493	22.1929	22.5294
						NM_001498	1.2773	0		NM_001498	0	0
						NM_001521	5.07422	4.38359		NM_001521	4.19706	6.23735
						NM_001530	0	0.629251		NM_001530	0.60325	0
						NM_001546	36.4357	39.395		NM_001546	37.7187	42.7449
						NM_001553	0	0		NM_001553	0	0
						NM_001604	0.00166545	0.00165848		NM_001604	0.00190398	0.00173563
						NM_001627	2.53207	0		NM_001627	0	0
						NM_001659	20.8686	19.5417		NM_001659	18.7102	15.4355
						NM_001674	128.319	125.916		NM_001674	120.557	48.4689
						NM_001675	72.1991	63.0859		NM_001675	60.4016	73.9922
						NM_001687	53.6032	55.4313		NM_001687	53.0727	67.5083
						NM_001694	669.827	900.913		NM_001694	862.579	871.258
						NM_001696	0	2.34732		NM_001696	2.24921	12.0666
						NM_001718	1.98536	3.15073		NM_001718	3.01667	1.03016
						NM_001730	58.568	61.8		NM_001730	59.1704	53.1331
						NM_001743	574.426	504.063		NM_001743	482.615	897.049
						NM_001753	4.6009	4.33543		NM_001753	4.15096	4.8868
						NM_001759	42.3207	45.9507		NM_001759	43.9955	32.9067
						NM_001788	0	0		NM_001788	0	0
						NM_001873	18.1226	19.6045		NM_001873	18.7703	19.1784
						NM_001893	14.6443	13.4831		NM_001893	12.9094	0.835927
						NM_001901	15.9258	16.5527		NM_001901	15.8484	8.02337
						NM_001912	64.043	59.4745		NM_001912	56.9417	96.3676
						NM_001924	0.462975	0		NM_001924	0	0
						NM_001931	15.7869	13.777		NM_001931	13.1908	15.6014
						NM_001949	43.0637	43.096		NM_001949	41.2623	38.2126
						NM_001959	498.866	488.23		NM_001959	467.455	581.619
						NM_001964	10.4931	10.3736		NM_001964	9.93219	3.53494
						NM_001966	4.02834	3.00835		NM_001966	2.88034	5.96553
						NM_001968	26.0949	20.0964		NM_001968	19.2412	32.2543
						NM_001969	17.4977	17.0656		NM_001969	16.3395	13.2107
						NM_001975	14.5524	14.3948		NM_001975	13.7823	33.6306
						NM_001984	184.448	162.629		NM_001984	155.709	234.656
						NM_001991	20.4824	18.002		NM_001991	17.236	15.0209
						NM_001993	0	0.745262		NM_001993	0.713894	3.70776e-05
						NM_002013	553.417	510.444		NM_002013	488.725	1015.57
						NM_002015	10.0826	10.406		NM_002015	9.96319	6.48327
						NM_002027	28.0309	22.4701		NM_002027	21.5158	53.4093
						NM_002032	13303	12787.7		NM_002032	12243.6	12406.2
						NM_002037	18.6601	17.6648		NM_002037	16.9132	23.1421
						NM_002040	1.47091	2.33203		NM_002040	2.2328	4.79847
						NM_002064	0	0.486741		NM_002064	0.46603	0
						NM_002070	65.3019	61.0698		NM_002070	58.4346	56.0154
						NM_002078	10.162	9.26006		NM_002078	8.87597	1.57571
						NM_002093	0.00108216	0.000548713		NM_002093	0.000630228	0.002264
						NM_002094	226.762	263.586		NM_002094	252.371	118.987
						NM_002103	3.25499	0.792623		NM_002103	0.758657	5.97078
						NM_002109	0	0		NM_002109	0	0
						NM_002133	5.01591	4.3161		NM_002133	4.13245	9.76135
						NM_002134	52.6945	50.7516		NM_002134	48.5921	90.3666
						NM_002138	71.9233	87.5794		NM_002138	83.8519	139.327
						NM_002145	96.4751	90.8469		NM_002145	86.9814	205.413
						NM_002165	11.1033	7.8193		NM_002165	7.48659	4.9836
						NM_002198	1.57619	1.32911		NM_002198	1.27256	0.493558
						NM_002254	11.7033	11.703		NM_002254	11.205	9.12746
						NM_002265	84.6619	85.6761		NM_002265	82.0305	69.4969
						NM_002267	81.731	81.6441		NM_002267	78.1702	105.298
						NM_002268	2.31463	2.2638		NM_002268	2.16747	2.6822
						NM_002273	13.8093	13.5711		NM_002273	12.9937	8.62696
						NM_002290	0.300987	0.197057		NM_002290	0.18792	0.19799
						NM_002356	62.6116	58.4501		NM_002356	55.963	46.1819
						NM_002382	2.08591	4.13736		NM_002382	3.96131	0
						NM_002383	301.836	328.219		NM_002383	314.25	238.008
						NM_002384	12.7138	12.0199		NM_002384	11.5084	11.0387
						NM_002391	322.595	323.443		NM_002391	309.67	613.084
						NM_002394	7.89446	9.9439		NM_002394	9.52175	10.2922
						NM_002395	65.316	65.2704		NM_002395	62.4931	54.5326
						NM_002397	9.9056	9.49179		NM_002397	9.09125	12.551
						NM_002399	13.3471	32.9883		NM_002399	31.5773	23.2582
						NM_002475	110.463	117.691		NM_002475	112.683	147.166
						NM_002480	13.7828	13.5287		NM_002480	12.9531	14.619
						NM_002481	0.0152011	0.270967		NM_002481	0.259416	0
						NM_002486	6.93773	7.90782		NM_002486	7.57134	13.8
						NM_002488	551.191	488.979		NM_002488	468.173	660.995
						NM_002497	5.88477	2.60106		NM_002497	2.49039	4.49776
						NM_002532	104.108	107.641		NM_002532	103.061	123.863
						NM_002536	12.4403	13.51		NM_002536	12.9352	7.50895
						NM_002537	253.149	298.756		NM_002537	286.033	272.394
						NM_002538	0.349243	0.564013		NM_002538	0.540014	0.653728
						NM_002576	32.2137	33.0748		NM_002576	31.6675	21.3872
						NM_002592	11.1534	13.8749		NM_002592	13.2845	13.2604
						NM_002596	4.11256	4.56422		NM_002596	4.37005	1.33851
						NM_002601	0.454588	1.11712		NM_002601	1.06946	0
						NM_002606	0	0		NM_002606	0	0
						NM_002613	0	0		NM_002613	0	0
						NM_002622	239.439	214.773		NM_002622	205.635	481.084
						NM_002623	105.165	82.9494		NM_002623	79.4199	185.133
						NM_002632	0.085705	0.0868049		NM_002632	0.0999653	0.58765
						NM_002633	90.0776	93.8586		NM_002633	89.8649	93.2936
						NM_002662	0.000192952	0.000190465		NM_002662	0.000217852	0.00021709
						NM_002675	0	0		NM_002675	0	0
						NM_002693	1.45204	1.83997		NM_002693	1.76168	1.34824
						NM_002712	0.375667	0.00772894		NM_002712	0.00757526	0
						NM_002715	176.406	186.439		NM_002715	178.506	240.947
						NM_002716	0	0		NM_002716	0	0
						NM_002720	0	0		NM_002720	0	0
						NM_002729	33.8312	31.0361		NM_002729	29.7155	31.2142
						NM_002730	38.797	36.4143		NM_002730	34.8648	85.1608
						NM_002746	0	0		NM_002746	0	0
						NM_002755	216.058	229.093		NM_002755	219.345	563.068
						NM_002764	10.1437	9.39229		NM_002764	8.99265	23.1238
						NM_002793	723.241	723.087		NM_002793	692.32	1089.56
						NM_002797	496.316	427.18		NM_002797	409.003	511.456
						NM_002802	17.0687	14.552		NM_002802	13.9328	36.5844
						NM_002803	0.574335	0.278607		NM_002803	0.266752	0.484284
						NM_002804	429.201	371.531		NM_002804	355.723	741.658
						NM_002808	290.106	309.659		NM_002808	296.483	798.739
						NM_002823	25957.8	26851.9		NM_002823	25709	15007.5
						NM_002824	607.004	566.218		NM_002824	542.125	1032.23
						NM_002827	52.0234	48.7572		NM_002827	46.6611	66.8148
						NM_002841	32.3274	31.5215		NM_002841	30.1803	22.3515
						NM_002862	13.6799	12.885		NM_002862	12.3368	11.3371
						NM_002882	133.021	132.48		NM_002882	126.877	689.904
						NM_002884	1.68721	2.1569		NM_002884	2.06512	1.67064
						NM_002886	47.7921	56.8549		NM_002886	54.4357	23.2441
						NM_002893	378.01	353.396		NM_002893	338.359	468.255
						NM_002896	37.1124	29.425		NM_002896	28.173	19.2786
						NM_002897	0.0288148	2.62866		NM_002897	2.51624	3.08197
						NM_002898	5.07401	4.36494		NM_002898	4.17922	2.99081
						NM_002901	92.2948	105.012		NM_002901	100.544	65.3838
						NM_002906	0	0		NM_002906	0	0
						NM_002912	11.7993	11.7513		NM_002912	11.2512	0.0263694
						NM_002918	6.29321	5.36413		NM_002918	5.13589	3.17028
						NM_002923	22.1642	24.6815		NM_002923	23.6313	47.4794
						NM_002937	4.59565	2.00149		NM_002937	1.91633	1.01591
						NM_002957	7.54221	7.95555		NM_002957	7.61704	3.42748
						NM_002966	338.847	318.789		NM_002966	305.224	302.275
						NM_002973	12.9886	2.98049		NM_002973	2.8577	10.2937
						NM_002997	9.89215	11.1739		NM_002997	10.6984	9.40874
						NM_002998	342.564	304.457		NM_002998	291.502	240.859
						NM_003024	0	0.0393942		NM_003024	0.0377649	0
						NM_003026	9.10826	8.67592		NM_003026	8.30676	6.00815
						NM_003029	0.0647296	4.86153		NM_003029	4.65161	5.79459
						NM_003033	0.660265	0.559013		NM_003033	0.53556	7.87963e-05
						NM_003038	10.1213	10.1305		NM_003038	9.69943	7.2853
						NM_003043	0.000102447	0.000107899		NM_003043	0.000121145	0.000179188
						NM_003047	0.105189	0.0863632		NM_003047	0.0827712	0
						NM_003051	181.019	172.164		NM_003051	164.839	149.843
						NM_003087	6.61261	8.5838		NM_003087	8.21856	6.41747
						NM_003089	53.9589	61.6678		NM_003089	59.0609	101.842
						NM_003104	50.2165	47.9697		NM_003104	45.9286	58.6798
						NM_003110	19.2116	18.5609		NM_003110	17.7711	12.9881
						NM_003111	29.7458	26.7221		NM_003111	25.5845	21.6206
						NM_003144	0	0		NM_003144	0.000762362	0.00084859
						NM_003153	0.54683	0.829801		NM_003153	0.794563	0
						NM_003164	13.7287	13.5726		NM_003164	12.9931	14.1883
						NM_003169	5.8198	7.633		NM_003169	7.3081	10.2283
						NM_003178	0.0987628	0		NM_003178	0	0
						NM_003184	25.8816	29.1178		NM_003184	27.8788	36.3614
						NM_003192	407.917	426.37		NM_003192	408.228	362.041
						NM_003205	6.66389	7.15666		NM_003205	6.85209	6.81156
						NM_003213	2.275	0.00394651		NM_003213	0.00446613	0
						NM_003214	6.59553	6.34692		NM_003214	6.07686	4.44871
						NM_003218	43.4896	49.1558		NM_003218	47.0642	63.3443
						NM_003220	34.5471	31.6937		NM_003220	30.3451	39.8326
						NM_003238	2.47431	1.78054		NM_003238	1.70472	2.05422
						NM_003239	3.61409	3.3178		NM_003239	3.17662	5.15924
						NM_003250	0	0.503367		NM_003250	0.482499	0
						NM_003255	4.96587	5.04679		NM_003255	4.83205	5.67579
						NM_003291	10.0905	8.82513		NM_003291	8.44962	6.47926
						NM_003297	0.612359	0.933505		NM_003297	0.893785	0.434597
						NM_003298	0.738036	0.673139		NM_003298	0.645786	0
						NM_003299	411.324	359.735		NM_003299	344.429	542.48
						NM_003311	11.9636	10.2044		NM_003311	9.77021	4.60427
						NM_003314	78.5923	77.2708		NM_003314	73.983	122.913
						NM_003336	9.62084	9.21339		NM_003336	8.82129	15.5783
						NM_003340	2.51716	2.05436		NM_003340	1.96695	3.45124
						NM_003343	123.054	131.056		NM_003343	125.479	170.196
						NM_003344	3.05812	0.864074		NM_003344	0.828588	0.00027959
						NM_003347	99.5932	85.1298		NM_003347	81.5072	148.894
						NM_003348	205.837	211.438		NM_003348	202.441	296.788
						NM_003380	496.46	457.428		NM_003380	437.964	249.835
						NM_003401	15.5346	10.4705		NM_003401	10.0217	17.5668
						NM_003403	41.7922	40.065		NM_003403	38.3603	35.5264
						NM_003404	10.9177	8.23301		NM_003404	7.88358	14.1
						NM_003405	651.125	805.062		NM_003405	770.807	1266.08
						NM_003406	8.68599	8.58724		NM_003406	8.22186	14.8396
						NM_003413	18.547	19.1281		NM_003413	18.3142	7.6114
						NM_003422	1.35895	1.7601		NM_003422	1.68521	0
						NM_003439	25.4198	26.1029		NM_003439	24.9922	31.4354
						NM_003448	0.705276	0.000214099		NM_003448	0.000245917	0.127573
						NM_003463	685.94	589.803		NM_003463	564.706	641.555
						NM_003483	0.284637	0.261147		NM_003483	0.250035	0.0221835
						NM_003484	0	0		NM_003484	0	0
						NM_003487	5.92636	7.86939		NM_003487	7.53455	4.20845
						NM_003527	2552.73	2358.31		NM_003527	2257.96	5655.07
						NM_003548	6111.65	5496.9		NM_003548	5263.01	17949.9
						NM_003588	0.154157	0.169011		NM_003588	0.161819	0.0651636
						NM_003590	3.81979	5.76973		NM_003590	5.52421	9.54695
						NM_003591	16.2916	13.4563		NM_003591	12.8837	12.0654
						NM_003599	0	4.3689		NM_003599	4.18542	1.39957
						NM_003601	1.47387	1.41938		NM_003601	1.35898	1.82022
						NM_003620	26.7626	25.019		NM_003620	23.9545	19.6539
						NM_003629	7.21098e-05	0.0538406		NM_003629	0.052996	8.32063e-05
						NM_003640	21.6536	21.0892		NM_003640	20.1918	23.0999
						NM_003641	173.891	143.809		NM_003641	137.69	143.503
						NM_003645	0	0.251211		NM_003645	0.240737	0
						NM_003651	3.02752	5.34969		NM_003651	5.12313	3.70252
						NM_003670	69.601	73.2947		NM_003670	70.176	66.3693
						NM_003675	40.7645	35.9006		NM_003675	34.373	69.7913
						NM_003676	542.378	415.347		NM_003676	397.674	1026.48
						NM_003680	166.799	174.163		NM_003680	166.752	259.114
						NM_003685	60.3681	55.4646		NM_003685	53.1046	65.4666
						NM_003702	0.672848	1.21666		NM_003702	1.16489	0.384965
						NM_003713	23.3037	21.7183		NM_003713	20.7942	47.999
						NM_003714	192.598	198.199		NM_003714	189.766	282.335
						NM_003731	75.134	82.8895		NM_003731	79.3625	125.346
						NM_003747	2.60717	2.44644		NM_003747	2.34234	1.82857
						NM_003758	2.49921	0		NM_003758	0	5.41773
						NM_003761	24.3215	18.8667		NM_003761	18.064	45.0652
						NM_003763	0.820612	0		NM_003763	0	0
						NM_003789	9.78995	10.838		NM_003789	10.3768	11.628
						NM_003805	5.25792	3.99628		NM_003805	3.82624	8.06212
						NM_003842	0	0		NM_003842	0	0
						NM_003851	46.3616	47.6566		NM_003851	45.6288	37.2007
						NM_003861	1.59631	1.61859		NM_003861	1.54972	1.19365
						NM_003864	87.4257	78.6273		NM_003864	75.2817	87.3566
						NM_003873	0.00502062	0		NM_003873	0	0
						NM_003888	0	0		NM_003888	0	0
						NM_003908	419.697	425.466		NM_003908	407.362	758.44
						NM_003913	93.0589	70.148		NM_003913	67.1632	85.7122
						NM_003916	202.927	201.168		NM_003916	192.606	147.327
						NM_003919	4.16892	4.34116		NM_003919	4.15641	5.7608
						NM_003927	0.188082	0.123495		NM_003927	0.118271	0.116279
						NM_003929	0.272673	2.11771		NM_003929	2.02746	0.543818
						NM_003930	70.3011	71.8331		NM_003930	68.7766	45.7286
						NM_003968	13.0125	10.618		NM_003968	10.1662	31.0921
						NM_003969	307.69	370.386		NM_003969	354.626	463.15
						NM_003993	0.67636	1.23842		NM_003993	1.18692	5.30139
						NM_004045	1313.01	1230.29		NM_004045	1177.94	1438.05
						NM_004050	0	0		NM_004050	0	0
						NM_004053	58.7636	62.1913		NM_004053	59.5451	67.8516
						NM_004068	0.0155632	0.0155312		NM_004068	0.0177509	0.0100302
						NM_004075	19.7587	20.9751		NM_004075	20.0826	17.492
						NM_004083	56.6229	50.7896		NM_004083	48.6285	78.0769
						NM_004091	3.19526	2.75714		NM_004091	2.63983	2.39703
						NM_004104	10.8807	11.3768		NM_004104	10.8927	6.45961
						NM_004107	6.1439	8.85111		NM_004107	8.47449	2.84067
						NM_004116	25.7967	27.7697		NM_004116	26.5881	46.8554
						NM_004117	38.0487	37.803		NM_004117	36.1944	48.7667
						NM_004157	53.1378	56.5899		NM_004157	54.182	73.0538
						NM_004161	5.28275	1.56307		NM_004161	1.49703	0.56219
						NM_004162	0	0		NM_004162	0	3.07841
						NM_004172	0	0		NM_004172	0	0
						NM_004176	10.7863	8.88099		NM_004176	8.50266	7.1757
						NM_004187	3.15382	0.0376846		NM_004187	0.0430068	0.420718
						NM_004259	0.360996	0.237585		NM_004259	0.227476	0.225107
						NM_004265	20.4382	18.9701		NM_004265	18.1629	30.5824
						NM_004278	51.9426	49.8541		NM_004278	47.7328	32.867
						NM_004281	165.078	174.744		NM_004281	167.309	116.04
						NM_004282	28.8907	30.9382		NM_004282	29.6218	24.6221
						NM_004286	20.5126	19.8082		NM_004286	18.9654	37.3672
						NM_004309	0	0		NM_004309	0	0
						NM_004311	16.9001	14.8496		NM_004311	14.2178	20.2924
						NM_004317	25.6063	27.014		NM_004317	25.8646	33.2742
						NM_004328	7.24335	5.70185		NM_004328	5.449	0
						NM_004336	1.97774	0		NM_004336	0	1.00373
						NM_004344	163.948	135.116		NM_004344	129.366	347.704
						NM_004358	0.8512	0.1947		NM_004358	0.185744	0
						NM_004375	0.707278	0.367952		NM_004375	0.35232	0.400344
						NM_004385	12.1549	11.9075		NM_004385	11.4008	5.86177
						NM_004387	188.321	211.842		NM_004387	202.828	172.839
						NM_004392	37.1025	30.4272		NM_004392	29.1305	23.6771
						NM_004396	1120.75	1028.8		NM_004396	985.026	705.98
						NM_004405	74.2064	79.9103		NM_004405	76.5101	48.3066
						NM_004415	36.4438	34.4236		NM_004415	32.9589	30.1824
						NM_004436	12.8244	14.1735		NM_004436	13.5703	10.1194
						NM_004439	0.000458418	0.000451129		NM_004439	0.000518197	0.000519275
						NM_004441	9.03117	7.36039		NM_004441	7.0472	3.11559
						NM_004463	12.4298	12.5264		NM_004463	11.9934	11.7331
						NM_004486	4.7228	4.62487		NM_004486	4.42809	6.68013
						NM_004489	59.8135	61.1458		NM_004489	58.544	85.3668
						NM_004520	0	1.41117		NM_004520	1.35348	0
						NM_004521	19.1399	22.9704		NM_004521	21.993	35.0246
						NM_004538	7.02746	7.34175		NM_004538	7.02936	9.01123
						NM_004552	1116.45	1111.15		NM_004552	1063.87	2052.1
						NM_004559	3519.99	3055.17		NM_004559	2925.17	7740.48
						NM_004565	34.845	34.2501		NM_004565	32.7927	57.86
						NM_004587	32.293	34.1586		NM_004587	32.7044	19.7283
						NM_004596	365.447	345.882		NM_004596	331.165	344.173
						NM_004597	1991.23	1936.77		NM_004597	1854.36	3854.72
						NM_004602	2.61351	5.7895		NM_004602	5.54231	0
						NM_004606	0	0		NM_004606	0	0
						NM_004627	4.36867	4.96047		NM_004627	4.7494	8.73522
						NM_004651	147.698	145.79		NM_004651	139.587	167.378
						NM_004663	3.06289	2.93401		NM_004663	2.81113	0
						NM_004664	7.47152	7.51296		NM_004664	7.19328	4.88725
						NM_004674	7.53472	3.74673		NM_004674	3.58736	16.7504
						NM_004704	30.5134	34.5289		NM_004704	33.0597	47.2919
						NM_004727	0	0		NM_004727	0	0
						NM_004728	155.435	137.34		NM_004728	131.496	169.555
						NM_004736	0.251246	0		NM_004736	0.000106841	0
						NM_004748	0.15742	0.230691		NM_004748	0.220875	0.439073
						NM_004749	0	0		NM_004749	0	0
						NM_004753	11.0808	9.38078		NM_004753	8.98163	5.47879
						NM_004759	0.192284	0.230503		NM_004759	0.220695	0
						NM_004773	49.7746	35.3631		NM_004773	33.8584	38.2746
						NM_004783	0.473824	1.62144		NM_004783	1.55245	0.368004
						NM_004793	142.487	141.718		NM_004793	135.688	237.959
						NM_004808	0.984558	0.565388		NM_004808	0.541331	1.39783
						NM_004813	4.81312	3.48692		NM_004813	3.33635	2.84671
						NM_004818	51.8847	52.0184		NM_004818	49.8051	84.8464
						NM_004846	279.662	232.521		NM_004846	222.627	539.447
						NM_004852	12.0372	11.0425		NM_004852	10.5726	5.5488
						NM_004855	3.479	6.40486		NM_004855	6.13233	12.5903
						NM_004890	489.281	515.846		NM_004890	493.897	1061.22
						NM_004893	0	0.0486689		NM_004893	0.046598	0.0781892
						NM_004896	10.3898	9.34923		NM_004896	8.94839	5.36472
						NM_004897	17.8427	7.66708		NM_004897	7.34184	11.8232
						NM_004907	57.4225	59.3415		NM_004907	56.8166	31.2917
						NM_004912	0	0		NM_004912	0	0
						NM_004924	135.353	158.918		NM_004924	152.156	153.112
						NM_004930	113.544	117.47		NM_004930	112.472	189.833
						NM_004949	4.1377	4.75635		NM_004949	4.55638	0.000362037
						NM_004952	5.4096	6.48611		NM_004952	6.21013	7.52897
						NM_004973	69.176	61.3152		NM_004973	58.7063	86.5481
						NM_004991	6.4104	7.35449		NM_004991	7.04224	6.03922
						NM_005001	543.243	470.48		NM_005001	450.461	581.386
						NM_005010	0.0336772	6.46671e-05		NM_005010	7.87961e-05	0.0389638
						NM_005016	0.0800898	0.00121173		NM_005016	0.00136064	0
						NM_005017	0.354962	0.0998703		NM_005017	0.0956208	0.471118
						NM_005022	1106.02	1265.4		NM_005022	1211.56	1238.84
						NM_005044	6.30461	6.06674		NM_005044	5.8086	4.64138
						NM_005065	3.55651	3.95133		NM_005065	3.78321	2.68065
						NM_005089	49.113	46.9986		NM_005089	44.9988	58.2618
						NM_005096	0	0		NM_005096	0	0
						NM_005105	15.0209	13.1759		NM_005105	12.6153	34.5025
						NM_005109	12.6837	13.3953		NM_005109	12.8253	12.7681
						NM_005151	4.60571	5.66894		NM_005151	5.43052	4.27489
						NM_005168	34.8385	39.4551		NM_005168	37.7762	28.8974
						NM_005180	34.3861	32.8183		NM_005180	31.4219	43.9382
						NM_005219	21.9246	20.6085		NM_005219	19.7313	23.3818
						NM_005221	29.6235	26.3806		NM_005221	25.2581	28.8353
						NM_005222	19.5177	17.317		NM_005222	16.5801	14.9438
						NM_005229	37.9424	39.9088		NM_005229	38.2107	40.2483
						NM_005243	0	0		NM_005243	0	0
						NM_005252	3.33899	3.72833		NM_005252	3.56969	1.17092
						NM_005278	0	0		NM_005278	0	0
						NM_005313	156.717	193.64		NM_005313	185.4	150.192
						NM_005334	51.9806	56.7842		NM_005334	54.3681	74.2495
						NM_005339	0	0		NM_005339	0	0
						NM_005342	94.1929	87.0651		NM_005342	83.3605	138.956
						NM_005371	0.261703	1.07106		NM_005371	1.02606	0.692322
						NM_005384	128.245	117.039		NM_005384	112.059	92.6578
						NM_005402	62.5942	62.0227		NM_005402	59.3836	56.8444
						NM_005406	48.4315	45.0465		NM_005406	43.1297	31.375
						NM_005407	8.29563	8.52797		NM_005407	8.16511	7.11134
						NM_005451	0	0		NM_005451	0	0
						NM_005470	0	0		NM_005470	0	0
						NM_005481	11.9629	13.4986		NM_005481	12.9243	24.7077
						NM_005500	2.49709	1.23112		NM_005500	1.17728	0
						NM_005509	3.78222	3.91583		NM_005509	3.74898	3.97231
						NM_005517	1320.47	1287.51		NM_005517	1232.73	2152.65
						NM_005523	81.6707	88.2389		NM_005523	84.4844	114.661
						NM_005524	326.28	279.254		NM_005524	267.371	365.87
						NM_005552	0.420879	0.536068		NM_005552	0.513273	0
						NM_005572	130.795	130.582		NM_005572	125.026	70.5706
						NM_005576	38.0147	33.5725		NM_005576	32.144	31.4429
						NM_005595	3.30916	6.15584		NM_005595	5.89741	7.05683
						NM_005600	8.25921	7.69836		NM_005600	7.3708	5.13034
						NM_005620	533.976	425.767		NM_005620	407.651	416.733
						NM_005628	203.368	222.541		NM_005628	213.072	178.879
						NM_005645	132.949	115.008		NM_005645	110.115	235.405
						NM_005648	23.0592	22.7082		NM_005648	21.742	32.4046
						NM_005654	136.067	138.978		NM_005654	133.065	153.247
						NM_005692	68.9585	69.3226		NM_005692	66.3729	131.64
						NM_005707	35.3002	31.2384		NM_005707	29.9092	20.8727
						NM_005708	16.8338	16.0068		NM_005708	15.3257	10.791
						NM_005713	0.000328878	0.000368592		NM_005713	0.000416789	0.0004186
						NM_005717	336.171	302.079		NM_005717	289.197	604.216
						NM_005718	14.7607	12.4568		NM_005718	11.9267	18.9979
						NM_005788	17.9579	17.0846		NM_005788	16.3577	27.7029
						NM_005801	1642.51	1369.79		NM_005801	1311.51	1126.36
						NM_005828	1.7327	1.22365		NM_005828	1.17158	1.48756
						NM_005830	48.6415	43.1162		NM_005830	41.2816	34.4575
						NM_005839	62.4472	49.1975		NM_005839	47.098	135.005
						NM_005870	68.2493	61.0747		NM_005870	58.476	114.695
						NM_005871	126.821	115.752		NM_005871	110.827	79.8448
						NM_005875	920.957	790.455		NM_005875	756.821	648.385
						NM_005899	0.78573	0.657278		NM_005899	0.629409	1.15189
						NM_005928	0	0		NM_005928	0	0.0164625
						NM_005953	217.463	242.593		NM_005953	232.271	299.197
						NM_005967	9.51352	12.1302		NM_005967	11.6141	10.803
						NM_005968	0	0		NM_005968	0	0
						NM_005977	2.15677	2.16912		NM_005977	2.07682	1.67931
						NM_005979	0	0		NM_005979	0	0
						NM_005982	39.1172	38.5663		NM_005982	36.9253	26.9865
						NM_005996	20.197	19.7073		NM_005996	18.8677	16.0974
						NM_006010	58.1444	57.8741		NM_006010	55.4116	56.2264
						NM_006026	291.681	304.781		NM_006026	291.812	291.422
						NM_006036	0.00890527	0.0442024		NM_006036	0.0423216	0
						NM_006039	5.48388	5.79538		NM_006039	5.54879	5.74827
						NM_006044	5.52183	4.54273		NM_006044	4.34944	3.59233
						NM_006052	16.5402	17.0037		NM_006052	16.2802	28.674
						NM_006079	50.4554	60.4928		NM_006079	57.9189	50.3724
						NM_006088	277.301	238.179		NM_006088	228.045	288.829
						NM_006090	59.7665	45.3931		NM_006090	43.4616	57.2749
						NM_006106	5.30316	3.96077		NM_006106	3.79016	0.000647883
						NM_006129	0.812743	1.03604		NM_006129	0.99179	0.760739
						NM_006135	80.84	65.7055		NM_006135	62.9097	124.47
						NM_006145	287.472	331.179		NM_006145	317.087	304.508
						NM_006155	82.8608	67.4169		NM_006155	64.5479	41.5251
						NM_006156	2954.4	2533.33		NM_006156	2425.54	5192.14
						NM_006164	71.6339	70.8364		NM_006164	67.8223	140.269
						NM_006176	40.8525	23.5408		NM_006176	22.5458	37.2266
						NM_006223	29.121	18.7453		NM_006223	17.9499	152.98
						NM_006238	0	0		NM_006238	0	0
						NM_006256	35.7055	35.6224		NM_006256	34.1067	40.7898
						NM_006282	13.8276	14.5613		NM_006282	13.9417	24.8405
						NM_006287	0.0521534	0.0142787		NM_006287	0.0136712	0
						NM_006289	16.7328	15.9515		NM_006289	15.2728	17.0124
						NM_006304	1764.28	1647.24		NM_006304	1577.15	2683.61
						NM_006306	49.0251	51.2618		NM_006306	49.0799	54.0439
						NM_006310	63.4172	60.224		NM_006310	57.6614	31.9631
						NM_006319	4.2767	5.26507		NM_006319	5.04107	0
						NM_006331	264.566	282.639		NM_006331	270.613	470.353
						NM_006332	43.9859	37.6323		NM_006332	36.031	24.402
						NM_006368	29.7774	35.3981		NM_006368	33.8919	37.4751
						NM_006372	109.967	108.144		NM_006372	103.542	156.483
						NM_006375	1.48619	0		NM_006375	9.20103e-05	5.30549
						NM_006388	0.0338892	0.0424987		NM_006388	0.0407172	0.077883
						NM_006390	15.2545	14.5473		NM_006390	13.9283	14.7111
						NM_006404	20.4482	23.3637		NM_006404	22.3696	18.8536
						NM_006407	94.8477	104.852		NM_006407	100.39	156.44
						NM_006425	127.186	117.41		NM_006425	112.414	184.811
						NM_006435	75.1325	65.4015		NM_006435	62.6187	90.1473
						NM_006440	1.09055	8.14099		NM_006440	7.78805	0.000652241
						NM_006442	218.871	209.196		NM_006442	200.295	464.632
						NM_006494	19.3268	21.8567		NM_006494	20.9267	18.7089
						NM_006513	499.268	530.96		NM_006513	508.368	756.588
[truncated: 1,499 more rows]

## Sheet: Fig.S3
Fig.S3a,b
5-UTR m6A				m6Am
pos	peak density			pos	peak density
0.5	31.46			0.5	0.77
1.5	21.57			1.5	4.79
2.5	13.54			2.5	8.42
3.5	8.93			3.5	9.65
4.5	7.98			4.5	9.35
5.5	6.17			5.5	8.5
6.5	4.56			6.5	7.34
7.5	3.08			7.5	5.56
8.5	0.99			8.5	6.87
9.5	0.33			9.5	5.48
10.5	0.04			10.5	6.49
11.5	0.14			11.5	6.33
12.5	0.19			12.5	2.85
13.5	0.19			13.5	1.62
14.5	0.14			14.5	1.62
15.5	0.09			15.5	1.08
16.5	0.04			16.5	1.15
17.5	0.04			17.5	1.15
18.5	0			18.5	1.08
19.5	0			19.5	0.85
20.5	0			20.5	0.85
21.5	0			21.5	0.69
22.5	0			22.5	0.85
23.5	0			23.5	0.61
24.5	0			24.5	0.23
25.5	0			25.5	0.3
26.5	0			26.5	0.38
27.5	0			27.5	0.15
28.5	0.04			28.5	0.3
29.5	0.04			29.5	0.3
30.5	0			30.5	0.07
31.5	0.04			31.5	0.54
32.5	0			32.5	0.38
33.5	0			33.5	0.15
34.5	0.04			34.5	0.15
35.5	0			35.5	0.07
36.5	0			36.5	0.15
37.5	0			37.5	0.23
38.5	0			38.5	0.07
39.5	0.04			39.5	0
40.5	0			40.5	0
41.5	0			41.5	0
42.5	0			42.5	0.07
43.5	0			43.5	0.07
44.5	0			44.5	0
45.5	0			45.5	0.15
46.5	0.04			46.5	0.07
47.5	0			47.5	0.07
48.5	0			48.5	0.07
49.5	0			49.5	0.15
50.5	0			50.5	0.23
51.5	0			51.5	0.15
52.5	0			52.5	0.07
53.5	0			53.5	0.15
54.5	0.04			54.5	0
55.5	0			55.5	0.23
56.5	0			56.5	0.07
57.5	0			57.5	0.07
58.5	0			58.5	0.15
59.5	0			59.5	0
60.5	0			60.5	0.07
61.5	0			61.5	0.07
62.5	0			62.5	0
63.5	0			63.5	0.07
64.5	0			64.5	0.07
65.5	0			65.5	0.07
66.5	0			66.5	0
67.5	0.04			67.5	0
68.5	0			68.5	0
69.5	0			69.5	0
70.5	0			70.5	0
71.5	0			71.5	0
72.5	0			72.5	0
73.5	0.04			73.5	0
74.5	0			74.5	0
75.5	0			75.5	0
76.5	0			76.5	0
77.5	0			77.5	0
78.5	0			78.5	0
79.5	0			79.5	0
80.5	0			80.5	0
81.5	0			81.5	0
82.5	0			82.5	0
83.5	0			83.5	0
84.5	0			84.5	0
85.5	0			85.5	0
86.5	0			86.5	0.15
87.5	0			87.5	0
88.5	0			88.5	0
89.5	0			89.5	0
90.5	0			90.5	0
91.5	0			91.5	0
92.5	0			92.5	0
93.5	0			93.5	0
94.5	0			94.5	0
95.5	0			95.5	0
96.5	0			96.5	0
97.5	0			97.5	0
98.5	0			98.5	0
99.5	0			99.5	0

## Sheet: Fig.S6
The accession numbers of downloaded public data
chromatin immunoprecipitation–sequencing data
ENCSR000DTU
ENCSR000FCJ
ENCSR000FCH
ENCSR000FCG
Gro-seq data
GSE92375

## Sheet: Fig.S4
Fig.S4a						F1g. S4c
miLCIP-2015-only	overlpped	miclip-2019 only				p-value = 0.8439
915	1035	1164
							WT	PCIF1-KO
						chr6:43597278-43608689	32.5897	23.3888
						chrX:77081860-77151065	53.1324	45.0023
						chr2:200793633-200828848	20.7541	21.2673
Fig.S4b						chr11:65265208-65274903	425.652	709.971
						chr19:49215978-49222976	4.30461	4.87266
m6Am-seq-only	overlpped	miclip-2015 only				chr15:75648132-75660968	3.16659	4.39403
1274	361	1607				chr3:51422667-51426828	21.8979	27.512
						chr15:66679210-66790153	25.4655	23.7059
						chr3:185000728-185206882	8.31511	8.90618
						chrX:135295378-135338641	12.3748	11.7706
						chr4:156263809-156298122	6.83743	7.04743
						chr16:30125425-30134630	27.1485	35.5988
						chr2:198570027-198573114	21.4332	17.3461
						chr10:99473464-99477909	36.775	35.0558
						chr5:162930069-162946359	24.5765	27.4049
						chr14:65381078-65569413	48.7081	57.3081
						chr16:29817416-29822504	441.011	419.206
						chr18:47793251-47808144	13.9315	18.3296
						chr3:129149786-129239350	19.9415	20.6712
						chr1:150521844-150552214	64.6284	52.8428
						chr7:114562208-114659970	3.56539	5.17592
						chr11:46402333-46405387	140.597	244.006
						chr6:83920107-84140938	12.222	10.2423
						chr3:168801286-169381563	9.90099	8.39082
						chr19:867961-893218	22.9991	21.0001
						chr11:57471180-57479795	10.7067	11.1121
						chr5:88014057-88763398	0.386652	0
						chr15:37183221-37393500	14.117	12.5657
						chr1:171750760-171766856	18.6365	17.3437
						chr17:74722911-74729963	33.3175	35.0122
						chr18:48700919-48724051	10.355	12.3409
						chr15:89441913-89456700	20.1671	21.7118
						chr1:12040237-12073572	34.6042	30.1685
						chr10:104221169-104236802	16.1818	13.2163
						chrX:38660500-38665785	3.75498	4.50537
						chr19:1248551-1259142	47.7311	31.3289
						chr17:73232686-73267373	31.6997	34.6386
						chr1:19923470-19984949	6.21695	6.36244
						chr10:89264222-89313218	24.5818	22.6296
						chr1:65210777-65533429	0	0
						chr15:44038589-44094787	0	0
						chr2:25455829-25565459	0	0
						chr2:178095030-178129859	0	0
						chr17:28443824-28513493	0	0
						chr10:35297478-35379570	0	0
						chr9:140033608-140064491	0	0
						chr12:104324111-104341708	0	0
						chr1:2985741-3355185	0	0
						chr17:75269865-75496678	0	0
						chr9:130628758-130641900	0	0
						chrX:139006306-139006390	0	0
						chr1:151512780-151556059	0	0
						chr3:184880688-184971886	0	0
						chr6:35541361-35704724	0	0
						chr1:9982170-10045556	0	0
						chr12:81186298-81331694	0	0
						chr19:19496641-19619741	0	0
						chr8:144989314-145050913	0	0
						chr7:44084238-44101315	0	0
						chr17:5389693-5394131	28.2491	34.2656
						chr2:99785725-99797524	11.7827	11.821
						chr16:14165169-14360636	12.9608	12.0951
						chr9:20341662-20622542	12.3837	10.9173
						chr16:3096681-3110727	9.04862	6.67053
						chr4:71768056-71853891	10.1875	8.66769
						chr16:77224815-77246976	16.1019	19.918
						chr15:79165122-79190081	65.813	56.435
						chr10:99374309-99393913	5.17917	14.7933
						chrX:134021655-134049374	9.51056	15.6659
						chrX:14891526-14940288	5.19242	4.67728
						chr7:24612964-24733322	10.0201	9.62259
						chr11:30406039-30607930	5.89146	3.21833
						chr3:138066489-138124377	5.91563	6.95169
						chr5:154320632-154348971	5.03437	6.23098
						chr22:19419424-19423601	53.527	58.6969
						chr1:150266261-150281414	44.2493	40.5509
						chr13:41303431-41345347	20.5262	22.5337
						chr12:72233486-72320629	5.87319	6.69896
						chr16:56642477-56643409	8.24744	14.9464
						chr1:93544791-93604638	18.4469	16.0747
						chr1:11822249-11907840	6.78175	8.27376
						chr7:135611502-135662204	114.289	102.549
						chr10:111967362-112047123	18.5731	17.417
						chr18:3247479-3278282	47.5974	47.9836
						chr12:56546203-56551771	18.7401	18.8619
						chr6:16129316-16148479	4.73816	5.24518
						chr1:59120410-59165747	21.1646	23.0194
						chr13:32974859-33002315	0.994505	1.27949
						chr21:30244512-30257695	9.0129	6.6158
						chr4:140211070-140311935	29.5351	24.2534
						chr13:41885340-41951166	7.24294	9.9398
						chr17:7759998-7816075	78.5121	76.6109
						chr3:113435306-113465146	65.2087	55.2527
						chr12:57482676-57505196	5.53644	6.7595
						chr2:71295407-71305998	4.40504	4.43288
						chr9:100818958-100845365	26.6824	31.1453
						chr1:201617449-201853422	8.38386	8.76858
						chr1:21766582-21811393	9.50638	5.51947
						chr17:41322487-41363708	21.817	20.8087
						chr9:100263461-100436030	14.7958	15.2084
						chr20:44689623-44718580	31.8539	37.1648
						chr6:126102306-126253176	0	0.690215
						chr4:121956781-121993673	6.34457	8.61254
						chr16:58497548-58547523	4.75553	8.50178
						chr5:140019011-140027370	46.7004	40.1587
						chr19:8373486-8386297	64.477	84.4776
						chr9:124894744-124922098	55.0975	54.7639
						chr15:41679546-41694658	8.65007	11.0029
						chr4:140211070-140311935	13.6684	10.9919
						chr1:39491966-39500308	201.353	217.494
						chr11:65190268-65213011	37.9604	64.7496
						chr14:24683142-24701591	10.208	5.85937
						chr1:211831597-211848972	26.6593	31.6143
						chr14:75548081-75593783	18.438	23.6174
						chr1:78347032-78409580	1.61254	1.29561
						chr17:29421944-29704695	13.6546	14.7522
						chr16:69599868-69738569	30.8081	26.4973
						chr9:94171326-94186908	14.5776	14.2584
						chr2:69623244-69664760	10.0345	14.8639
						chr10:115614390-115672265	17.536	18.308
						chr6:138743179-138893668	23.3534	32.8059
						chr1:161070345-161102478	17.3615	19.0847
						chr5:172659106-172662315	44.5859	32.2993
						chr16:446754-450754	330.01	259.615
						chr1:183217371-183387634	1.14943	0.620503
						chr17:43138666-43186384	35.6744	35.0851
						chr10:96092982-96122733	24.8786	24.1154
						chr4:139936912-139967093	29.0793	23.3982
						chr2:10710891-10830113	16.6423	13.1919
						chr15:34633916-34635362	123.014	112.162
						chr20:34633539-34638882	97.4821	97.1955
						chr19:50058724-50083829	13.2392	14.5789
						chr17:45600322-45700642	43.4797	41.3579
						chr16:127017-188697	21.4059	22.2942
						chr19:50879679-50886285	11.4086	8.94175
						chr11:47260852-47290584	4.24676	4.75998
						chr12:95414004-95467404	11.6917	14.2645
						chr5:92745061-92917026	4.47218	4.92212
						chr9:102584136-102629173	2.04315	1.36355
						chr7:107788070-108096841	2.47727	3.79523
						chr11:124609828-124617102	73.9194	65.2309
						chr10:33466418-33623833	7.54717	9.0298
						chr14:78636715-80334633	6.76404	4.02816
						chr4:4387982-4712665	3.12594	4.49781
						chr8:126104082-126379367	3.55464	6.03926
						chr12:104166080-104234975	8.08796	10.0106
						chr12:106457124-106533811	5.27269	7.00847
						chr1:205681946-205719372	233.708	222.727
						chr4:88343727-88380606	4.90325	5.08949
						chr13:45513383-45563613	6.7173	6.19286
						chr17:27582853-27621166	35.93	35.1948
						chrX:106366656-106449670	12.5942	11.4695
						chr16:28548661-28550495	0.78145	6.01171
						chr6:117996616-118031890	28.6166	32.1353
						chr10:81451255-81587358	10.8274	9.09635
						chr15:64979772-64995480	50.2096	45.6808
						chr2:220415449-220436268	32.8334	36.7649
						chr19:17337012-17340028	13.496	6.55127
						chr5:68788118-68853931	7.04402	7.09358
						chr16:56485391-56511407	27.2908	23.8856
						chr20:61427756-61445352	0.549787	0
						chr22:42556018-42679933	5.67144	1.75956
						chr15:41576200-41591795	23.4996	25.4836
						chr18:55102916-55158530	12.993	12.436
						chr2:148602085-149271046	5.75335	5.23757
						chr12:56211805-56236767	11.383	13.9475
						chr3:38207025-38296979	19.8938	23.2592
						chr17:2496922-2588909	32.9534	34.9242
						chr4:57301914-57327534	190.461	178.27
						chr2:71409867-71454233	5.47063	5.9723
						chr12:56704211-56727837	6.39471	7.06632
						chr5:167982627-168006614	84.3461	75.4334
						chr14:96968712-97033453	64.3373	55.2171
						chr2:60983364-61029221	5.92968	5.32447
						chr10:46350282-46411621	1.26883	1.006
						chr13:24995068-25086948	10.0364	10.5455
						chr11:12399025-12556903	3.64583	3.03396
						chr2:242045513-242123065	12.5812	11.8164
						chr22:31721789-31742249	29.3219	26.243
						chr2:223064605-223169936	8.24352	14.2728
						chr11:31806339-31908587	5.07391	8.03817
						chr3:52579367-52719866	27.6331	24.0217
						chr4:134070444-134115765	11.5861	14.1161
						chr17:36886509-36904558	8.3094	7.43601
						chr3:101292937-101313309	206.698	232.256
						chr21:47744035-47865682	26.375	28.1048
						chr9:78505559-78977255	3.21285	3.82198
						chr3:195964615-196014623	11.0701	8.57288
						chr7:98972297-99006305	35.6942	35.5799
						chr15:65409716-65426174	15.2063	13.2083
						chr2:232597134-232646037	19.6772	24.9608
						chr21:44073861-44195619	2.66756	1.83217
						chr3:122785855-122880953	1.23636	1.83783
						chr1:26437655-26452039	7.6955	7.9348
						chr5:176910394-176924606	43.6775	42.4
						chr13:33160563-33352158	7.31592	8.72861
						chr16:15068591-15233267	22.1661	23.6887
						chr15:77400497-77712446	14.6709	15.5034
						chr1:10535002-10690815	21.8733	13.5672
						chr11:45931219-45939674	1.20294	2.86454
						chr5:139624634-139682689	59.8869	50.019
						chr20:52824501-52836492	5.82877	4.44364
						chr14:75408532-75422467	2.96103	4.44824
						chr1:64058946-64125916	35.078	37.6862
						chr12:7074514-7079916	143.133	162.376
						chr3:169805367-169899537	7.61443	8.22359
						chr13:50018428-50103128	1.49936	1.33934
						chr11:45950869-46142985	5.80771	6.52091
						chr17:7138346-7142825	59.1358	47.4406
						chr6:64345706-64425418	40.9267	40.1772
						chr11:2949502-2950650	6.78384	11.8896
						chr1:201433411-201438299	13.3337	11.4311
						chr1:151252499-151300191	39.6711	38.8671
						chr13:73282494-73590592	10.1327	10.9678
						chr15:65107828-65117867	5.26118	4.89363
						chrX:15337572-15353676	11.4655	9.51081
						chr15:55609381-55800432	13.3486	12.0868
						chr17:16120508-16229573	22.6737	25.0394
						chr1:46505811-46651634	16.3274	16.2548
						chr3:130397777-130465696	16.764	17.7079
						chr15:44162958-44487492	7.35038	10.1517
						chr22:31892124-32058550	9.95743	8.21433
						chr17:65373396-65693379	3.81991	3.76897
						chr1:89003195-89301938	0.0768222	0.304545
						chr4:110631144-110651242	26.5122	21.7076
						chr8:42032235-42065242	13.7049	16.3818
						chr3:171318194-171528284	2.92165	2.20953
						chr8:144989314-145050913	26.1371	19.7835
						chr19:49340353-49371884	0.29775	0.94431
						chr15:65134081-65160201	3.86465	2.95752
						chr4:128802015-128820379	21.0473	22.8942
						chr1:56960418-57045257	6.44345	11.5929
						chr3:145910121-145968966	1.12501	0.652158
						chr1:208195586-208417665	2.67085	2.58818
						chr15:74287013-74340160	16.9846	20.5905
						chr14:39644386-39652422	110.881	103.631
						chr19:7599037-7626653	2.26856	3.64761
						chr6:89790428-89794879	62.1755	49.7176
						chr3:52109248-52188706	7.62672	7.04338
						chr19:14041999-14072261	1.08484	0.286671
						chrX:24711949-25015103	13.2762	13.3987
						chr2:75185774-75196859	37.8634	23.4405
						chr10:103338638-103348027	18.8944	18.2842
						chr7:43966034-44058793	1.04365	1.37196
						chr11:839720-842529	102.307	80.512
						chr19:30097169-30108162	11.1548	11.0553
						chr1:167190065-167396582	15.0762	16.4673
						chr6:35310334-35395968	14.8861	14.6076
						chr10:15147770-15210709	1.81243	1.91599
						chr2:201735678-201753849	6.65001	7.59244
						chr17:58677543-58743641	10.1497	13.6937
						chr12:80167342-80329235	11.4741	13.3698
						chr1:202317829-202557697	9.99495	8.38778
						chr5:133532147-133561950	46.3516	39.0836
						chr11:111473114-111637169	13.0467	12.1138
						chr14:102228134-102394329	22.9335	23.7993
						chr2:68405988-68479651	56.9049	44.9726
						chr16:30087296-30096698	60.3837	69.3542
						chr10:103892750-103910090	50.2143	40.3353
						chr1:14026734-14151574	15.8393	18.7512
						chr5:122424840-122523745	10.0813	6.33684
						chr2:44502596-44589001	15.1125	18.5669
						chr6:57179602-57513376	7.83356	8.28369
						chr19:14202499-14228559	71.2699	62.0749
						chr17:66255322-66597095	43.1676	45.8455
						chr19:47150820-47220384	16.9906	13.5168
						chr11:20409075-20530879	20.2388	25.416
						chr19:36249043-36260077	9.89234	12.34
						chr10:13628938-13672868	6.8266	7.3069
						chr6:4021568-4065217	31.302	22.6939
						chr17:57232859-57284070	23.4886	24.1711
						chr12:53835432-53840427	94.7763	93.1622
						chr16:29823408-29827202	4.97496	4.10739
						chr14:23495059-23504429	119.578	112.145
						chr14:90722893-90738969	12.4171	11.1675
						chr7:102987970-103629963	16.1096	13.9651
						chr3:184016885-184026842	22.4436	26.9766
						chr13:20248891-20357159	35.2982	41.9458
						chr19:797391-812327	232.469	211.768
						chr2:86333304-86369280	9.23223	11.0576
						chr1:186640943-186649559	0.538196	0.7586
						chr2:232573234-232578251	1684.63	1573.66
						chr12:6875482-6880118	273.769	273.041
						chr6:64281916-64293493	51.2477	57.6176
						chr17:57774666-57919616	37.7542	26.9977
						chr1:31404352-31538564	48.6744	55.9808
						chr2:20448452-20550611	24.3092	24.3843
						chr20:25228705-25371618	16.7842	15.7929
						chr3:49067139-49131806	66.6807	62.0961
						chr2:136289024-136482840	23.9156	25.5595
						chr15:66161796-66184329	23.8975	24.4294
						chr10:119764426-119969665	13.5336	13.0568
						chr9:123940414-123964365	23.927	21.5131
						chr2:65283494-65357435	27.7065	25.4601
						chr1:205737113-205744610	13.5828	9.71071
						chr14:21927178-21945132	9.34239	7.21445
						chr11:82783107-82784754	15.7749	15.5262
						chr3:19988571-20053765	13.7462	15.8686
						chr3:133543078-133614691	5.41088	7.44115
						chr15:63481727-63559975	5.10464	6.17967
						chr3:120405527-120461384	6.20393	5.36098
						chr7:39663151-39747723	18.495	18.0958
						chr18:9475529-9538106	23.0518	21.5598
						chr17:8191080-8198661	17.4122	16.4023
						chr1:112162404-112259317	8.45421	7.75875
						chr3:152880000-152888413	11.5013	11.6712
						chr5:130759613-130970929	9.86186	8.94629
						chr2:204298404-204400059	12.9001	12.526
						chr12:53604349-53626040	7.02485	5.32915
						chr9:85594499-85678043	7.06704	7.79898
						chr20:4760668-4804291	4.03866	3.68239
						chrX:16862772-16888534	93.6599	87.4956
						chr22:36134782-36424585	36.0827	35.5105
						chr14:23369853-23388396	35.4898	37.2334
						chr1:235294497-235324931	19.1915	24.89
						chr19:36119917-36128588	55.1731	54.7066
						chr7:92158086-92169795	3.43127	5.16897
						chr1:145507556-145516076	24.824	25.191
						chr2:161128661-161350318	9.25614	9.33575
						chr12:56915608-57030163	7.31459	7.32953
						chr7:74422143-74489717	16.6156	14.095
						chr1:211432707-211489727	11.6922	12.0923
						chr11:110045604-110167437	36.3365	36.3909
						chr6:111620233-111927477	13.6833	15.0966
						chr19:14072341-14117134	8.60451	7.30944
						chr1:151313115-151320367	33.4185	32.8304
						chr8:54764367-54871864	3.6944	4.62201
						chr12:2945981-2998691	39.6403	30.1483
						chrX:53449804-53458068	0.78437	2.3413
						chr22:45809571-45828302	2.34711	4.22937
						chr12:123899585-123921280	4.42943	3.6576
						chr12:8834272-8935694	19.5757	18.2272
						chr14:21152335-21168761	4.70609	6.93058
						chr2:151324706-151344209	15.1676	17.8824
						chr5:158584416-158637061	16.1552	16.812
						chr6:127587826-127609707	21.2511	19.6579
						chr4:141786724-142054616	10.1283	10.0378
						chr11:74459912-74660232	23.4839	27.6553
						chr13:26706252-26796508	16.1203	15.7489
						chr11:494511-507283	24.0365	20.9425
						chr16:2303116-2318413	227.183	196.678
						chr3:78646387-79817059	28.9278	26.3397
						chr16:4846962-4852951	3.45694	6.98923
						chr15:60771376-61521502	0	0
						chr7:7676193-7918854	5.64281	7.34185
						chr17:5185557-5342471	28.5057	33.0158
						chr1:92711954-92853732	14.0191	16.0786
						chr10:104209573-104216050	22.3236	33.8925
						chr1:84944919-85040163	17.6519	20.1901
						chr16:53633150-53737850	7.03344	6.6056
						chr2:114368815-114384715	8.22255	6.69313
						chr3:129101676-129118282	3.55353	3.25089
						chr14:50085405-50087403	326.432	282.638
						chr6:42847353-42857634	101.153	85.6668
						chr4:39455743-39460568	22.8757	27.0619
						chr1:150336586-150449042	30.858	29.3592
						chr1:19923470-19984949	466.293	459.494
						chr5:81569138-81574235	91.6009	97.2057
						chr17:57970406-58027787	14.284	15.4871
						chr20:17594322-17662928	19.6477	18.5891
						chr6:7107829-7252213	26.2822	20.4921
						chr1:218458628-218511325	14.7483	13.118
						chr7:77286976-77409120	15.6527	14.4385
						chr6:159393902-159421219	4.64965	4.66145
						chr10:70042416-70167051	3.82609	2.92504
						chr9:137218308-137332432	7.85671	9.49847
						chr1:151955385-151966714	91.0789	104.148
						chr1:152004981-152009511	92.1234	138.311
						chr1:153591274-153618782	83.3786	79.4493
						chr1:33240839-33324480	14.9622	19.1125
						chr19:47634079-47713893	82.6468	79.7857
						chr14:21989230-22005350	46.0192	44.0078
						chr17:48172100-48207246	0.851268	1.82237
						chr13:21714652-21723224	12.4669	15.6989
						chr17:26698682-26733230	11.4194	11.9352
						chr12:56137063-56211540	7.39505	4.74641
						chr12:108915990-108955165	17.9151	19.9639
						chr1:100549099-100598651	12.4984	12.996
						chr14:51100297-51135071	17.6348	25.1258
						chr21:33043312-33104431	42.8724	39.9102
						chr6:155054511-155155378	38.2903	40.3559
						chr20:34541538-34543281	84.2073	79.2481
						chr4:53739148-54232242	10.3529	8.27674
						chr1:151129104-151148547	6.29989	4.32068
						chr4:141178439-141303710	0.424023	0.560315
						chr12:100660917-100735502	12.8345	14.4939
						chr2:20400557-20425194	9.92434	6.46431
						chr8:97505881-97624037	13.2083	19.3954
						chr1:243419306-244006886	4.47853	4.04572
						chr19:49141198-49185502	0.629089	0.250821
						chr6:108188959-108279482	11.9384	11.1131
						chr7:96318078-96339203	67.4447	63.7575
						chr12:48436680-48540187	15.9694	15.8481
						chr10:13359437-13390298	29.031	21.8865
						chr16:30454945-30457296	141.467	138.761
						chr4:25162293-25200128	0.558044	1.32735
						chr2:242166678-242293442	86.5288	78.0751
						chr7:35794573-35840235	0.497537	0
						chr17:75269865-75496678	67.3084	72.0148
						chr21:37406838-37433116	6.77449	5.36232
						chr4:140417087-140477923	34.1107	40.9233
						chr16:29882479-29910585	11.9598	12.2883
						chr6:144416017-144416754	191.116	176.972
						chr3:52937582-53080089	7.65796	4.90404
						chr7:94214535-94285521	4.47691	4.88074
						chr9:17578951-17797127	2.22925	2.89223
						chr4:170015406-170192249	7.60243	7.55465
						chr1:154929501-154946959	11.6257	12.9156
						chr11:124492741-124564690	4.55277	7.36989
						chr11:116706466-116969131	12.0081	12.3562
						chr5:175665361-175772994	37.2017	35.3088
						chr10:69644426-69678147	20.3037	20.5777
						chr19:39369194-39399534	21.1469	17.8883
						chr6:13574760-13615390	4.47812	4.13886
						chr17:79869814-79876058	7.88493	9.04491
						chr14:61111416-61116155	52.4486	42.1573
						chr7:26706680-26904362	15.9613	16.0527
						chr10:21802406-21814611	3.37019	2.64027
						chr4:147175138-147443123	5.86337	4.8466
						chr17:6939393-6943440	15.5966	14.9969
						chr2:230899689-230933715	3.42458	3.83038
						chr10:61410521-61469837	4.96105	4.34219
						chr6:74303101-74363737	6.26613	6.53703
						chr5:36606456-36688436	16.832	9.05011
						chr2:65215578-65250999	9.33307	15.7542
						chr19:47278139-47291842	177.829	201.523
						chr15:65903742-66084631	12.0696	12.6608
						chr7:95749531-95951459	15.2766	15.4412
						chr17:73267379-73285530	20.1949	18.7278
						chr17:8191080-8198661	10.6338	11.1929
						chr3:39424814-39438819	22.4239	26.0334
						chr15:50474392-50528589	3.78928	6.81611
						chr1:43391045-43449029	0.278115	1.10253
						chr12:8071823-8088892	2.88461	2.23263
						chrX:48760456-48769235	10.5191	16.7003
						chr11:45825622-45834567	12.1128	7.9796
						chr11:107661716-107729914	22.3036	17.4094
						chr11:118895060-118901616	41.7981	51.7533
						chr12:46751970-46766645	84.1293	97.9373
						chr8:145637797-145642279	50.0264	33.636
						chr4:103172197-103266655	18.9521	13.7175
						chr11:62623483-62656355	81.4184	115.22
						chr12:85253266-85306608	31.5	31.096
						chr3:14444075-14581850	18.408	15.3427
						chr14:23594503-23652869	7.55496	6.85712
						chr1:27425299-27481621	14.9811	11.3193
						chr4:103946646-103998528	6.08075	5.28641
						chr5:93954390-94031573	4.33454	4.28176
						chr10:102672325-102724891	20.8326	20.7094
						chr14:78174413-78183941	11.5354	25.5719
						chr5:159828647-159846168	8.09951	9.81438
						chr7:150936058-150974231	10.8184	8.43908
						chrX:53401069-53449677	60.4732	73.4701
						chr3:159974773-160152750	59.015	68.1674
						chr11:93211637-93276546	2.31867	6.04037
						chr19:44232148-44259188	4.41355	4.37414
						chr10:112052797-112064707	31.7333	28.9451
						chr1:28261465-28285668	5.93212	10.8688
						chr17:4487275-4511614	3.57175	2.05066
						chr17:62540734-62658386	10.7847	9.55016
						chr4:90645249-90763142	0	0.656602
						chr10:88695296-88723017	0.410746	1.95403
						chr20:37049238-37064018	22.9333	21.9021
						chr15:83419315-83474822	9.9111	16.9282
						chr4:119199916-119200978	50.1685	48.3636
						chr7:75544419-75623992	98.8575	78.3799
						chr3:129101676-129118282	116.275	507.043
						chr16:103828-107669	28.4258	22.0776
						chr2:70121074-70132368	13.488	15.1362
						chr19:49588396-49611870	84.3157	79.5837
						chr21:34915343-34949820	179.281	159.734
						chr15:45315301-45367287	17.9861	21.6548
						chr20:62679078-62680979	12.4586	5.68315
						chr12:23682437-24715524	1.31601	2.14109
						chr17:45973515-46018770	5.44917	5.68558
						chr2:174771186-174830430	23.7684	26.5706
						chr2:169727400-169746944	13.6752	10.1315
						chr11:74660291-74690076	12.2856	12.7442
						chrX:57002802-57021988	10.362	8.21751
						chr2:139259349-139330805	4.03564	3.64102
						chr9:131580778-131592100	11.1787	13.2279
						chr14:34902143-34931468	11.0017	11.9502
						chr17:17584786-17740325	14.0025	19.6041
						chr1:24969593-24999772	100.726	74.9934
						chr11:94800040-94804387	21.0479	18.1728
						chr17:27952955-28435470	14.8568	13.9327
						chr6:7281375-7313547	31.2438	23.4219
						chr8:134467090-134584183	4.81477	4.86429
						chrX:123093082-123236506	40.8784	52.1145
						chr7:74298091-74306731	16.0137	12.9384
						chr12:57482676-57505196	6.08855	6.43762
						chr20:47729875-47860614	57.8864	49.5831
						chr5:172741725-172756506	36.6868	52.9509
						chrX:131157244-131209971	17.6893	14.8682
						chr20:62271057-62284963	27.0994	25.5561
						chr9:125883898-126030855	8.4338	10.1339
						chr14:31363004-31565656	11.9852	7.72081
						chr19:47222767-47261832	65.5404	55.2332
						chr1:109289256-109352148	4.18602	3.58094
						chr7:75625654-75677321	5.40263	8.02157
						chr5:32585604-32604185	28.1041	26.7144
						chr19:19387321-19431321	7.88511	8.29976
						chr16:28616907-28634907	1.9764	3.13338
						chr6:44794466-45518819	1.846	2.72536
						chr19:39936185-39967310	14.9965	16.2138
						chr9:136228324-136324525	85.5872	81.0313
						chr1:149874869-149889434	16.7845	17.5346
						chr9:131018107-131051268	8.55722	10.1999
						chr1:25548766-25559013	3.91369	5.68174
						chr19:46318699-46366548	21.8873	17.2004
						chr3:12045833-12233532	3.54733	3.56938
						chr22:32908538-33454377	0.805513	1.36094
						chr6:86317501-86353043	55.4078	52.0361
						chr1:16693524-16724643	89.6552	67.4186
						chr1:109606997-109618624	19.1215	6.49742
						chr8:120743013-120845074	17.842	14.2728
						chr6:42018250-42048644	14.0098	14.0699
						chr3:11831915-11888393	15.2202	19.1213
						chr2:161993465-162111154	9.49092	8.07825
						chr16:29985187-30003582	29.6048	32.0779
						chr12:118587605-118810750	7.18463	5.77273
						chr4:16228285-16259810	126.256	130.637
						chr3:10290176-10335133	35.2865	30.6581
						chrX:48398074-48420997	9.73766	7.94599
						chr7:72983273-72993013	17.352	15.979
						chr7:45139698-45151346	38.5531	33.5183
						chr12:115108058-115121969	21.1707	23.2204
						chrX:102611379-102613397	52.6742	51.3234
						chr15:57178367-57583459	13.6632	14.1661
						chr10:114710008-114927437	16.8618	14.9619
						chr20:61448413-61493115	28.6912	27.8841
						chr6:24650204-24667115	24.2681	22.7825
						chr11:12695968-12966284	17.2402	15.2811
						chr6:35441373-35464861	3.86379	3.574
						chr14:20833825-20881579	1.89234	2.50207
						chr17:79202076-79212891	4.72656	4.8844
						chr8:73921096-73959987	8.65377	11.6113
						chr6:10396915-10419797	2.55994	5.20403
						chr1:246703862-246729565	10.8501	10.2718
						chr19:54610319-54635150	10.0637	7.32187
						chr1:218517537-218617961	0	0.571887
						chr14:76424403-76449354	2.8821	2.83014
						chr7:108202587-108215294	19.0082	17.1846
						chr22:21354060-21368576	11.1185	6.43453
						chr3:9404716-9439178	10.1381	6.69836
						chr2:233412679-233448355	14.7426	17.0706
						chr14:58862643-59015549	13.3313	25.0024
						chr3:119217367-119243128	53.3606	55.7289
						chr17:76849058-76921472	17.6855	16.9679
						chr17:27046999-27053949	23.9186	17.4828
						chr9:82186687-82341797	46.8801	43.4007
						chr2:171847332-172087824	12.487	16.0617
						chr10:98277866-98346809	28.4358	25.3209
						chr5:177019148-177024243	47.0559	54.7758
						chr17:8076295-8079714	34.855	47.5084
						chr11:85358962-85367597	6.85942	5.04062
						chr11:85339616-85347583	10.7677	13.3733
						chr11:60691912-60719257	14.6281	16.9982
						chr2:85825669-85829822	8.18994	4.75129
						chr5:87564698-87734907	0.848131	1.25295
						chr1:109633362-109639556	12.0032	9.29925
						chr2:27255773-27264565	23.2514	23.1748
						chr6:37179953-37300746	0.915784	0.838903
						chr11:124964265-124981659	3.79409	5.24993
						chr12:107349499-107367815	32.5396	27.8086
						chr6:75962637-75994632	21.5134	23.6409
						chr1:156219014-156262234	2.69441	5.79988
						chr2:112812799-112876895	3.27801	2.51778
						chr9:35829221-35854844	8.00849	5.75555
						chr17:73452544-73511664	13.4469	14.0731
						chrX:103217199-103220563	2.76076	4.37778
						chrX:12993225-12995346	11.3982	27.5871
						chr7:150778171-150780620	96.6474	96.9054
						chr8:22844929-22941132	16.2975	19.1662
						chr12:6437922-6451283	19.4838	18.2515
						chr3:170776202-171178197	10.238	11.8185
						chr7:128594233-128695227	22.8624	22.8355
						chr22:40440820-40731812	14.051	15.0185
						chr17:17746821-17875784	11.17	9.92298
						chr1:161195728-161208000	17.6554	14.4835
						chr3:133319448-133380737	21.3009	22.8213
						chr1:179851176-179889212	20.7321	19.873
						chr1:179809101-179846941	49.782	42.2134
						chr8:95938199-95961615	7.15961	8.49603
						chr15:63334837-63364114	22.3481	18.1762
						chr6:18128541-18155400	7.36936	5.90998
						chr13:103249285-103332308	6.06005	7.22636
						chr16:67188087-67193812	3.00316	3.33353
						chr6:111620233-111927477	12.0498	5.48477
						chr11:118889178-118894384	13.2825	28.3524
						chr18:29409135-29523091	15.4342	12.9767
						chr7:100728719-100735019	4.48387	5.31011
						chr11:64072999-64085556	32.9538	42.1405
						chr8:125463047-125465267	16.9081	15.0184
						chr1:100598705-100643829	12.7646	9.25307
						chrX:100264333-100307105	8.50676	10.6018
						chrX:106956450-107019218	325.097	352.526
						chr5:110405777-110413722	2.09053	3.49914
						chr9:100263461-100436030	9.23572	12.117
						chr11:113185250-113237114	2.54959	2.69528
						chr7:138818489-138876732	9.1299	10.758
						chr2:74699958-74721691	11.3682	12.3545
						chr9:140135710-140142244	478.088	414.932
						chr15:22833394-22873891	6.33385	7.36536
						chr17:18684307-18710026	10.8024	13.2738
						chr2:239756672-239832244	6.27851	3.73634
						chr10:102747292-102754158	23.3762	20.8473
						chr1:32645344-32663886	68.5914	67.2704
						chrX:16804554-16862642	32.312	31.628
						chr16:72118751-72146811	14.0881	11.167
						chr15:70946892-71055850	12.0678	14.59
						chr3:69103880-69129524	10.5351	7.48497
						chrX:118708429-118718392	44.6398	46.5494
						chr4:103698193-103790050	53.9756	50.5538
						chr21:46188494-46221751	82.2981	62.6248
						chr7:129470571-129592800	15.7985	17.056
						chr4:39699663-39784412	26.2033	22.2278
						chr22:21899954-21978323	32.7051	34.202
						chr20:48697660-48770335	103.211	104.786
						chr16:23568861-23585710	38.6887	36.3105
						chr13:30338544-30424820	11.5172	12.519
						chr9:86274877-86328411	58.1643	53.8205
						chrX:56590025-56593443	43.8809	40.2314
						chr1:156005084-156023616	42.4219	40.2492
						chr15:43235094-43398286	3.87686	4.3141
						chr19:4445002-4457791	15.6005	22.5919
						chr2:64068097-64118696	14.1577	17.3843
						chr4:115519557-115599381	8.50496	9.66561
						chr6:150263073-150270371	2.96994	2.52294
						chr7:7676193-7918854	5.61878	4.84951
						chr15:91473409-91497323	24.492	27.6644
						chrX:118967988-118986991	32.3803	34.7008
						chrX:74493893-74524732	6.22367	8.98187
						chr11:62430288-62441162	12.621	15.359
						chr1:16133656-16134194	263.648	231.992
						chr1:161009040-161015769	17.6552	17.2277
						chrX:47092313-47107727	39.8	39.7246
						chr18:158482-213739	19.0649	14.6928
						chr11:119252487-119369944	1.34397	1.06558
						chr4:71554195-71556268	35.5121	24.8947
						chr16:69166498-69202937	13.5025	12.1924
						chr17:8062464-8066293	27.9777	34.0551
						chr1:7831328-7841492	51.3601	39.4011
						chr2:85804613-85809156	13.8412	18.4081
						chr1:213123861-213164927	4.3753	6.3577
						chr12:95611521-95696566	16.5663	14.2991
						chr3:11314009-11762242	14.1947	15.8871
						chr17:57774666-57919616	7.83584	10.1395
						chr20:2815959-3019315	1.93639	2.35723
						chr10:70883908-70934172	15.4164	15.1892
						chr1:150039349-150117505	10.2481	12.4443
						chr17:411907-618096	8.86795	8.95769
						chr3:184529930-184770402	2.81008	3.40515
						chr6:142468298-142542085	17.3235	22.9602
						chr10:104503726-104576021	12.7411	15.9848
						chr13:41635392-41658148	5.35381	4.41127
						chr4:85887970-85928168	0.750536	1.3389
						chr14:55405655-55493819	8.99057	8.93582
						chrX:48455865-48463582	15.6975	16.4668
						chr2:128461807-128568761	26.9261	26.6384
						chr3:39093476-39180394	21.674	26.8857
						chr16:74907470-75019044	10.9745	13.3517
						chr7:134868589-134896316	4.8799	5.25087
						chr17:38375573-38438439	17.2583	16.7411
						chr7:5229834-5273486	20.6179	18.9731
						chr1:68167148-68698284	32.0799	36.2701
						chr17:7571719-7606820	12.6356	9.58628
						chrX:122993661-123047829	17.9286	15.9765
						chr1:180601145-180859415	10.7155	11.89
						chr5:82348664-82649579	4.65161	3.56996
						chr11:74459912-74660232	4.14465	3.63259
						chr11:101981191-102104154	15.7158	10.7107
						chr12:32899477-32908887	23.1682	17.2339
						chr1:43147905-43169474	232.099	244.24
						chr19:10982252-11040917	15.2445	16.0057
						chr2:30369749-30383399	13.5933	19.2822
						chr20:43514239-43537173	131.184	119.453
						chr22:32329506-32353590	127.695	94.2127
						chr2:9724095-9771184	149.277	146.309
						chr8:101930803-101965623	256.199	222.646
						chr11:10879763-10900823	5.34793	6.02547
						chr1:173837219-173855774	11.1438	12.4017
						chr1:33086420-33116191	9.13983	11.3585
						chr8:79578281-79632000	4.15419	1.54997
						chr1:203764664-203823256	44.6213	46.2696
						chr2:113033177-113097640	2.15047	3.33824
						chr11:19138691-19197967	3.56328	4.28334
						chr12:77157853-77247474	6.68325	8.59395
						chr1:27153200-27182211	16.7732	15.0996
						chr15:80351909-80430735	38.057	37.2875
						chr12:72003378-72074428	11.1413	11.2027
						chr2:43449540-43453745	39.249	35.3147
						chrX:136648285-136659850	19.6031	24.5331
						chr7:99613174-99642997	17.0713	21.42
						chr5:140079944-140086266	35.4852	31.2766
						chrX:70459473-70475047	19.9907	25.4169
						chr1:35734567-35887545	20.5158	17.8538
						chr10:180404-300577	11.7001	9.74527
						chr2:219502638-219524355	27.7565	23.357
						chr3:124944512-125094198	10.4123	11.8495
						chr19:53569866-53606687	2.18853	1.87193
						chr9:97021547-97064111	5.35137	5.62213
						chr7:148936741-148952700	21.1512	17.1598
						chr14:21484921-21572863	13.5907	11.8362
						chr15:56922373-57026284	4.28743	4.50434
						chr19:45574757-45594782	16.6351	14.5082
						chr19:52534631-52552377	3.51141	3.4919
						chr7:149461270-149470568	12.3622	12.2116
						chr19:53341784-53360902	3.73374	2.9055
						chr19:52800421-52829180	6.84881	5.98107
						chr9:95607312-95640320	9.18383	9.6533
						chr2:27593362-27603611	11.1343	11.1862
						chr18:74069636-74207146	8.71151	10.4088
						chr10:97889471-98031333	12.4543	15.2338
						chr19:42724422-42731205	20.157	14.764
						chr19:37178513-37212238	5.08782	5.97046
						chr19:44100543-44104587	11.4545	8.44889
						chr19:58920040-58929694	19.725	16.0301
						chr19:53206065-53238307	3.43927	3.019
						chr19:52616343-52643191	8.52443	7.10148
						chr1:249144202-249153315	4.63869	7.51285
						chrX:84498996-84528368	28.5353	24.728
						chr19:53935226-53961515	5.84264	5.09675
						chr7:149244244-149321881	12.6688	13.3881
						chr16:30418734-30429916	22.1316	19.0333
						chr7:148959261-148982085	19.5832	18.0822
						chr4:146678778-146860112	6.02117	5.17618
						chr14:102783713-102809511	12.3667	9.92532
						chr17:34842470-34895152	23.3752	27.8768
						chr1:86115105-86174116	13.7403	15.2381
						chr16:75032914-75144892	5.55941	4.82105
						chrX:15808573-15841383	3.91586	5.43326
						chr7:99647416-99680171	14.786	16.1622
						chr19:58790317-58853712	7.13245	5.51705
						chr20:44486219-44507770	2.64806	3.42146
						chr17:15879873-15932723	5.569	9.68068
						chr15:66797420-66858317	9.50389	8.24143

## Sheet: Fig.S5
Fig.S5a
		chr	pos	SRD score
		Spike-in:151	1	1.05556
		Spike-in:152	2	0.0272109
		Spike-in:153	3	0.025
		Spike-in:154	4	-0.0434783
		Spike-in:155	5	0.108571
		Spike-in:156	6	0.0285714
		Spike-in:157	7	0.039548
		Spike-in:158	8	0.0282486
		Spike-in:159	9	0.0282486
		Spike-in:160	10	0.0282486
		Spike-in:161	11	0.00564972
		Spike-in:162	12	0.00564972
		Spike-in:163	13	0.00564972
		Spike-in:164	14	0.0111732
		Spike-in:165	15	0.0648649
		Spike-in:166	16	0.0837696
		Spike-in:167	17	0.12
		Spike-in:168	18	0.07
		Spike-in:169	19	0.07
		Spike-in:170	20	0.045
		Spike-in:171	21	0.06
		Spike-in:172	22	0.04
		Spike-in:173	23	0.04
		Spike-in:174	24	0.05
		Spike-in:175	25	0.035
		Spike-in:176	26	0.035
		Spike-in:177	27	0.035
		Spike-in:178	28	0.035
		Spike-in:179	29	0.035
		Spike-in:180	30	0.035
		Spike-in:181	31	0.035
		Spike-in:182	32	0.0251256
		Spike-in:183	33	0.0251256
		Spike-in:184	34	0.0251256
		Spike-in:185	35	0.0251256
		Spike-in:186	36	0.0251256
		Spike-in:187	37	0.0201005
		Spike-in:188	38	0.0201005
		Spike-in:189	39	0.0150754
		Spike-in:190	40	0.0150754
		Spike-in:191	41	0.0150754
		Spike-in:192	42	0.0150754
		Spike-in:193	43	0.0150754
		Spike-in:194	44	0.0150754
		Spike-in:195	45	0.0150754
		Spike-in:196	46	0.0150754
		Spike-in:197	47	0.0150754
		Spike-in:198	48	0.0150754
		Spike-in:199	49	0.0150754
		Spike-in:200	50	0.0150754
		Spike-in:201	51	0.0150754
		Spike-in:202	52	0.0150754
		Spike-in:203	53	0.025
		Spike-in:204	54	0.02
		Spike-in:205	55	0.02
		Spike-in:206	56	0.015
		Spike-in:207	57	0.0248756
		Spike-in:208	58	0.0199005
		Spike-in:209	59	0.0199005
		Spike-in:210	60	0.0199005
		Spike-in:211	61	0.0199005
		Spike-in:212	62	0.0149254
		Spike-in:213	63	0.0149254
		Spike-in:214	64	0.0149254
		Spike-in:215	65	0.0149254
		Spike-in:216	66	0.0149254
		Spike-in:217	67	0.0149254
		Spike-in:218	68	0.0149254
		Spike-in:219	69	0.0149254
		Spike-in:220	70	0.0149254
		Spike-in:221	71	0.0100503
		Spike-in:222	72	0.0100503
		Spike-in:223	73	0.0150754
		Spike-in:224	74	0.0406091
		Spike-in:225	75	0.0406091
		Spike-in:226	76	0.0406091
		Spike-in:227	77	0.0406091
		Spike-in:228	78	0.0357143
		Spike-in:229	79	0.0306122
		Spike-in:230	80	0.0306122
		Spike-in:231	81	0.0306122
		Spike-in:232	82	0.0306122
		Spike-in:233	83	0.0357143
		Spike-in:234	84	0.0357143
		Spike-in:235	85	0.0357143
		Spike-in:236	86	0.0357143
		Spike-in:237	87	0.0307692
		Spike-in:238	88	0.0307692
		Spike-in:239	89	0.00526316
		Spike-in:240	90	0.0105263
		Spike-in:241	91	0.0315789
		Spike-in:242	92	0.026455
		Spike-in:243	93	0.026455
		Spike-in:244	94	0.042328
		Spike-in:245	95	0.042328
		Spike-in:246	96	0.042328
		Spike-in:247	97	0.042328
		Spike-in:248	98	0.0585106
		Spike-in:249	99	0.0534759
		Spike-in:250	100	0.0337079
		Spike-in:251	101	0.0284091
		Spike-in:252	102	0.0340909
		Spike-in:253	103	0.0340909
		Spike-in:254	104	0.0340909
		Spike-in:255	105	0.0340909
		Spike-in:256	106	0.0397727
		Spike-in:257	107	0.0454545
		Spike-in:258	108	0.04
		Spike-in:259	109	0.0344828
		Spike-in:260	110	0.0117647
		Spike-in:261	111	0.0235294
		Spike-in:262	112	0.0294118
		Spike-in:263	113	0.0294118
		Spike-in:264	114	0.0236686
		Spike-in:265	115	0.0178571
		Spike-in:266	116	0.011976
		Spike-in:267	117	0
		Spike-in:268	118	0.00606061
		Spike-in:269	119	0.00606061
		Spike-in:270	120	0.00606061
		Spike-in:271	121	0.00606061
		Spike-in:272	122	0.00606061
		Spike-in:273	123	0.00606061
		Spike-in:274	124	0.00606061
		Spike-in:275	125	0.00606061
		Spike-in:276	126	0.00606061
		Spike-in:277	127	0.00606061
		Spike-in:278	128	0.00606061
		Spike-in:279	129	0.00606061
		Spike-in:280	130	0.00606061
		Spike-in:281	131	0.00606061
		Spike-in:282	132	-0.00613497
		Spike-in:283	133	-0.00621118
		Spike-in:284	134	-0.0188679
		Spike-in:285	135	-0.0188679
		Spike-in:286	136	-0.0188679
		Spike-in:287	137	-0.0633803
		Spike-in:288	138	-0.0571429
		Spike-in:289	139	-0.112782
		Spike-in:290	140	-0.112782
		Spike-in:291	141	-0.121212
		Spike-in:292	142	-0.0833333
		Spike-in:293	143	-0.0833333
		Spike-in:294	144	-0.0833333
		Spike-in:295	145	-0.0542636
		Spike-in:296	146	-0.236364
		Spike-in:297	147	0.129032
		Spike-in:298	148	-0.529412
		Spike-in:299	149	-0.192308
		Spike-in:300	150	-0.4
		Spike-in:301	151	-0.4

[truncated: 1 more sheets: Fig.S7]
